# Supplementary material for: Polygenic prediction of occupational status GWAS elucidates genetic and environmental interplay in intergenerational transmission, careers and health in UK Biobank
Source: Nat Hum Behav. 2024 Dec 23;9(2):391–405. doi: 10.1038/s41562-024-02076-3 (PMC11860221; doi:10.1038/s41562-024-02076-3)
Supplement: Supplementary file 4 — Summary of SNPs discovered for all phenotypes; Association results for independent SNPs that reached genome-wide significance (P < 5 × 10−8) in the GWAS of International Socio-Economic Index of Occupational Status (ISEI); Association results for independent SNPs that reached genome-wide significance (P < 5 × 10−8) in the GWAS of Standard International Occupational Prestige Scale (SIOPS); Association results for independent SNPs that reached genome-wide significance (P < 5 × 10−8) in the GWAS of CAMSIS; Association results for independent autosomal SNPs that reached genome-wide significance (P < 5 × 10−8) in the multitrait GWAS (MTAG) of International Socio-Economic Index of Occupational Status (ISEI); Association results for independent autosomal SNPs that reached genome-wide significance (P < 5 × 10−8) in the MTAG of Standard International Occupational Prestige Scale (SIOPS); Association results for independent autosomal SNPs that reached genome-wide significance (P < 5 × 10−8) in the MTAG of CAMSIS; PheWAS hits for autosomal SNPs in LD (R2 > 0.6) with independent SNPs that reached genome-wide significance (P < 5 × 10−8) in the CAMSIS/ISEI/SIOPS GWASs. [file 41562_2024_2076_MOESM4_ESM.xlsx]

## Sheet: B1. No of SNPs discovered
Table B1. Summary of SNPs discovered for all phenotypes
	Number of lead SNPs (autosome)			Number of lead SNPs (MTAG, autosome)			Number of lead SNPs (X-chromosome)
ISEI	56			646			0
SIOPS	51			653			0
CAMSIS	105			731			1

## Sheet: B2. Lead SNPs - ISEI
Table B2. Association results for independent SNPs that reached genome-wide significance (P < 5×10-8) in the GWAS of International Socio-Economic Index of Occupational Status (ISEI)
CHR	rsid	POS	A1	A2	N	AF1	BETA	SE	Z	Z_corrected	pval
1	rs2819340	44039710	C	T	270618	0.785053	0.0207331	0.00322037	6.43811	6.14045	8.22869e-10
1	rs12124523	72621463	T	C	269396	0.106783	0.0272386	0.00429746	6.3383	6.04526	1.49171e-09
1	rs12131707	72844293	T	C	262637	0.215107	-0.0197192	0.00327381	-6.02332	-5.74484	9.20096e-09
1	rs12122664	91220615	C	A	268666	0.31423	-0.0172484	0.00286613	-6.01801	-5.73977	9.48028e-09
2	rs10865000	4936503	A	C	266406	0.203881	0.020097	0.00330647	6.07808	5.79707	6.74836e-09
2	rs13019832	60710571	A	G	269249	0.418655	0.0173891	0.00269372	6.45542	6.15696	7.41532e-10
2	rs905494	68081495	T	G	270685	0.879484	0.0244191	0.00406752	6.00344	5.72587	1.02902e-08
2	rs4851266	100818479	T	C	270149	0.401182	0.0186757	0.00270728	6.89833	6.57939	4.72384e-11
2	rs12996626	183376338	A	C	268398	0.380692	-0.016313	0.00274043	-5.95272	-5.6775	1.36679e-08
2	rs1455351	199492201	G	A	271126	0.418962	-0.0196422	0.00268452	-7.31684	-6.97855	2.98236e-12
2	rs55769536	212634084	T	A	268534	0.302405	-0.0213822	0.00289547	-7.38471	-7.04328	1.87761e-12
3	rs12637372	8254279	T	C	270681	0.349099	0.0179601	0.00278119	6.4577	6.15914	7.31417e-10
3	rs113011189	49250007	T	C	269095	0.0887159	-0.0270713	0.00467364	-5.79234	-5.52454	3.30359e-08
3	rs17080528	49389842	T	C	270909	0.304296	0.0320279	0.00287857	11.1263	10.6119	2.62331e-26
3	rs148834251	49561208	C	T	271692	0.0274631	0.0490299	0.00809166	6.05931	5.77917	7.50712e-09
3	rs7627910	49971831	C	T	269893	0.462874	-0.0260345	0.00265805	-9.79459	-9.34174	9.47598e-21
3	rs7624274	71578737	A	T	267404	0.437914	0.0170956	0.00268772	6.36063	6.06656	1.30682e-09
4	rs1140085	3015553	A	G	271769	0.146074	0.0245613	0.00374293	6.56205	6.25866	3.88293e-10
4	rs58740840	67822712	A	G	271218	0.573271	0.0169303	0.00267161	6.33712	6.04413	1.50222e-09
4	rs200768290	106215109	T	C	265990	0.403408	-0.0185065	0.00272482	-6.79182	-6.47781	9.3062e-11
5	rs35386	59802783	C	T	271769	0.606846	-0.0174898	0.00270661	-6.46188	-6.16313	7.13227e-10
5	rs7719676	60736949	G	A	268548	0.673379	-0.0205861	0.0028406	-7.2471	-6.91203	4.77752e-12
5	rs34316	88015545	C	A	266941	0.583103	-0.0212988	0.00270457	-7.87512	-7.51102	5.86694e-14
5	rs251023	140893410	G	A	269846	0.36382	-0.0159258	0.00275733	-5.7758	-5.50877	3.61356e-08
6	rs521671	33567560	C	T	271449	0.0237927	-0.051108	0.00867557	-5.89103	-5.61866	1.92444e-08
6	rs6928545	98337903	G	A	270225	0.315779	-0.0237083	0.00284948	-8.32022	-7.93554	2.09575e-15
6	rs9375188	98555272	T	C	269084	0.484947	0.0310991	0.00266271	11.6795	11.1395	8.05672e-29
6	rs79760945	98745424	A	G	270804	0.0516351	0.0361306	0.00598931	6.03251	5.75361	8.73586e-09
6	rs9375403	98831636	C	G	269391	0.234731	0.0185328	0.00313517	5.91126	5.63796	1.72079e-08
6	rs4869748	152225383	G	T	271062	0.632649	0.0171042	0.00274785	6.22458	5.93679	2.90658e-09
7	rs929511	8003017	T	C	264568	0.12339	-0.0265219	0.00407841	-6.503	-6.20234	5.56294e-10
7	rs113905912	104594984	C	T	269115	0.341681	0.0174949	0.00279788	6.25291	5.96382	2.46414e-09
7	rs4731968	133292697	G	A	270388	0.200712	-0.0214381	0.00330682	-6.483	-6.18326	6.27905e-10
8	rs11775333	142637867	C	T	269629	0.386982	-0.0171012	0.00272784	-6.26914	-5.97929	2.24113e-09
9	rs12553324	23347865	G	C	270346	0.415769	0.0220783	0.00269105	8.20434	7.82503	5.07555e-15
9	rs68119843	124604538	T	A	258352	0.553727	0.0158491	0.00272426	5.81776	5.54879	2.87661e-08
10	rs12359372	67767951	C	T	265344	0.32759	0.0168243	0.00285248	5.89813	5.62544	1.85039e-08
10	rs7920624	67963186	T	A	267072	0.538192	-0.0161084	0.00267633	-6.01884	-5.74056	9.43613e-09
11	rs11028294	24974346	C	A	270571	0.45058	0.0156352	0.00265986	5.8782	5.60643	2.0654e-08
11	rs1131924	27516789	T	C	255622	0.762073	0.0190914	0.00320155	5.96317	5.68747	1.28933e-08
11	rs4381333	90502479	A	T	266590	0.616081	0.0162496	0.00274017	5.93014	5.65597	1.54969e-08
11	rs12799722	95834689	A	G	268477	0.377399	0.0166074	0.00273892	6.06348	5.78315	7.33162e-09
12	rs11171739	56470625	T	C	271769	0.567427	-0.0158918	0.00266883	-5.95459	-5.67929	1.35255e-08
12	rs770083	89776284	C	T	268472	0.448304	-0.0169158	0.0026701	-6.33527	-6.04236	1.51872e-09
13	rs9527662	58020265	A	T	255732	0.402507	0.0167705	0.00278847	6.01423	5.73617	9.68422e-09
13	rs6561943	58356761	T	C	271220	0.257077	-0.0219403	0.00302989	-7.24129	-6.90649	4.96781e-12
15	rs9806482	83503457	C	T	269504	0.511274	0.0153752	0.00265025	5.80141	5.53319	3.14453e-08
16	rs4149406	28607070	G	A	269708	0.381739	-0.018294	0.00273016	-6.70071	-6.39091	1.64905e-10
17	rs9891803	31609815	T	C	269099	0.486399	-0.0171481	0.00265874	-6.44971	-6.15151	7.67467e-10
17	rs55938136	43798360	G	A	271724	0.22657	-0.0207581	0.0031562	-6.57693	-6.27285	3.54496e-10
17	rs62063281	44038785	G	A	271769	0.222049	-0.0226916	0.00318191	-7.13144	-6.80173	1.03373e-11
18	rs12327351	35250576	A	T	271229	0.267482	-0.0201475	0.00298787	-6.7431	-6.43134	1.26485e-10
18	rs4890356	39303976	A	G	271248	0.18773	0.0204349	0.00338331	6.03991	5.76066	8.37832e-09
18	rs6417122	50836316	G	A	268545	0.472023	0.0160395	0.00266222	6.02486	5.74631	9.1214e-09
18	rs9953930	52757346	C	T	269762	0.185588	0.0201401	0.00341617	5.89552	5.62295	1.87726e-08
18	rs619466	53198836	G	A	269835	0.907688	-0.0286444	0.0045797	-6.25465	-5.96547	2.43933e-09

## Sheet: B3. Lead SNPs - SIOPS
Table B3. Association results for independent SNPs that reached genome-wide significance (P < 5×10-8) in the GWAS of Standard International Occupational Prestige Scale (SIOPS)
CHR	rsid	POS	A1	A2	N	AF1	BETA	SE	Z	Z_corrected	pval
1	rs3001723	44037685	A	G	271769	0.299449	-0.0180462	0.00286614	-6.29634	-6.04608	1.48416e-09
1	rs5177	53711735	C	G	271495	0.416083	-0.015693	0.00266192	-5.89537	-5.66104	1.50459e-08
1	rs112975700	72126536	T	C	265731	0.097849	0.0266654	0.00447051	5.96473	5.72765	1.01833e-08
1	rs12131707	72844293	T	C	262637	0.215107	-0.0201652	0.00325437	-6.19635	-5.95005	2.68056e-09
1	rs12133063	91214714	A	C	269137	0.344614	-0.0166087	0.00277955	-5.97532	-5.73781	9.59071e-09
2	rs7599488	60718347	T	C	271769	0.425393	-0.0151546	0.00265812	-5.70125	-5.47463	4.38416e-08
2	rs6722661	100806588	A	G	269164	0.363743	0.0193261	0.00274585	7.03829	6.75854	1.39393e-11
2	rs35805189	145759511	T	C	267799	0.31167	0.0167134	0.00285449	5.85513	5.6224	1.88326e-08
2	rs11674545	161287102	T	C	271304	0.235524	-0.0179699	0.00309725	-5.80189	-5.57128	2.52881e-08
2	rs1455351	199492201	G	A	271126	0.418962	-0.0186091	0.00266856	-6.97346	-6.69628	2.13792e-11
2	rs7601502	212617805	A	G	269892	0.298599	-0.0196496	0.00288038	-6.82188	-6.55072	5.72597e-11
3	rs60307735	8249587	T	C	270571	0.34884	0.0167949	0.00276513	6.07382	5.8324	5.46367e-09
3	rs113011189	49250007	T	C	269095	0.0887159	-0.0281781	0.00464586	-6.06521	-5.82413	5.7412e-09
3	rs7623687	49448566	C	A	271769	0.140774	0.0314471	0.00377579	8.32861	7.99757	1.269e-15
3	rs9848497	49951316	C	T	271763	0.517856	-0.0297522	0.00263013	-11.3121	-10.8624	1.7405e-27
3	rs138916547	50101637	C	T	271258	0.0601144	0.0336422	0.00554312	6.06918	5.82794	5.61146e-09
3	rs7624274	71578737	A	T	267404	0.437914	0.0169993	0.00267175	6.36261	6.10971	9.98137e-10
3	rs6810225	85503497	A	T	271314	0.86514	0.0220935	0.00384665	5.74357	5.51527	3.48238e-08
3	rs709500	107692467	G	A	271737	0.147549	0.0210365	0.00370209	5.68233	5.45647	4.85695e-08
4	rs1140085	3015553	A	G	271769	0.146074	0.0220982	0.0037207	5.93926	5.70319	1.17589e-08
4	rs9884296	106143140	C	T	268986	0.686437	-0.0185331	0.00284772	-6.50805	-6.24937	4.1212e-10
5	rs35386	59802783	C	T	271769	0.606846	-0.0181211	0.00269053	-6.73514	-6.46743	9.96817e-11
5	rs10223052	60800336	G	A	269749	0.644875	-0.0202706	0.00276086	-7.34213	-7.0503	1.78536e-12
5	rs56194430	67824690	T	C	266151	0.165329	-0.0226064	0.00357417	-6.32494	-6.07353	1.25126e-09
5	rs34316	88015545	C	A	266941	0.583103	-0.0213076	0.0026885	-7.92546	-7.61044	2.73166e-14
6	rs521671	33567560	C	T	271449	0.0237927	-0.0530188	0.00862402	-6.14781	-5.90344	3.55993e-09
6	rs9490512	98537993	A	G	271769	0.44717	-0.0207385	0.00265025	-7.82511	-7.51408	5.73133e-14
6	rs9375188	98555272	T	C	269084	0.484947	0.0293035	0.00264688	11.071	10.6309	2.14013e-26
6	rs12204714	152235339	T	C	271769	0.631213	0.0187539	0.00272666	6.87798	6.60459	3.9862e-11
7	rs7786263	8008970	G	C	268058	0.121746	-0.0262196	0.00405043	-6.47329	-6.21599	5.10028e-10
7	rs6971417	133166169	T	G	271160	0.802567	0.0200732	0.00330153	6.07997	5.8383	5.27354e-09
8	rs13271915	15248407	A	G	266334	0.659773	-0.0161789	0.00280102	-5.77607	-5.54649	2.91466e-08
8	rs2246873	57433941	A	G	262566	0.547053	0.0161429	0.00268737	6.00695	5.76819	8.0129e-09
8	rs11775333	142637867	C	T	269629	0.386982	-0.0167753	0.00271163	-6.18643	-5.94053	2.84105e-09
9	rs11793831	23362311	T	G	270268	0.415991	0.02413	0.00267533	9.01945	8.66094	4.67877e-18
11	rs11028294	24974346	C	A	270571	0.45058	0.0153662	0.00264405	5.81161	5.58061	2.3967e-08
11	rs3741367	66083129	C	T	271769	0.461979	0.0153307	0.00264055	5.80587	5.5751	2.47385e-08
12	rs11171739	56470625	T	C	271769	0.567427	-0.0181658	0.00265297	-6.84734	-6.57518	4.85955e-11
12	rs10506965	89775029	G	T	269043	0.551456	0.015838	0.00265116	5.97399	5.73653	9.66333e-09
13	rs9527662	58020265	A	T	255732	0.402507	0.0167114	0.0027719	6.02886	5.78923	7.07115e-09
13	rs4886031	58372213	C	T	269552	0.720097	0.0241503	0.00294257	8.20721	7.88099	3.24789e-15
15	rs62007822	78062351	C	G	266014	0.240985	0.0187301	0.0030993	6.04333	5.80312	6.50914e-09
16	rs3785354	28550667	T	C	270130	0.369855	-0.0161601	0.00271679	-5.94823	-5.7118	1.11786e-08
17	rs9891803	31609815	T	C	269099	0.486399	-0.0167304	0.00264295	-6.3302	-6.07859	1.21247e-09
17	rs55938136	43798360	G	A	271724	0.22657	-0.020025	0.00313745	-6.38257	-6.12888	8.85013e-10
17	rs62063281	44038785	G	A	271769	0.222049	-0.0220289	0.00316301	-6.96454	-6.68771	2.26689e-11
18	rs303752	21074255	A	G	258165	0.405742	-0.0162071	0.00274725	-5.89939	-5.6649	1.47109e-08
18	rs4799950	35170045	G	C	271387	0.66265	0.0209726	0.00278242	7.53754	7.23794	4.5556e-13
18	rs8095755	38943445	G	T	270097	0.274318	0.0177306	0.00295494	6.00032	5.76182	8.32098e-09
18	rs619466	53198836	G	A	269835	0.907688	-0.0273019	0.00455249	-5.99714	-5.75876	8.47333e-09
20	rs6129084	59828857	T	A	267520	0.641857	0.0162386	0.00276514	5.87261	5.63919	1.70853e-08

## Sheet: B4. Lead SNPs - CAMSIS
Table B4. Association results for independent SNPs that reached genome-wide significance (P < 5×10-8) in the GWAS of CAMSIS
CHR	rsid	POS	A1	A2	N	AF1	BETA	SE	Z	Z_corrected	pval
1	rs12137794	6705944	T	C	273157	0.0864064	0.0277746	0.00473713	5.86317	5.54191	2.99195e-08
1	rs12091373	6883959	A	G	272744	0.157496	0.0225763	0.00365078	6.18397	5.84513	5.06186e-09
1	rs3001723	44037685	A	G	273157	0.299494	-0.023564	0.00289891	-8.12857	-7.68318	1.55187e-14
1	rs142328051	44371441	C	T	266033	0.0819786	-0.0297498	0.0049042	-6.06619	-5.7338	9.82045e-09
1	rs5177	53711735	C	G	272882	0.416055	-0.0157843	0.00269211	-5.86317	-5.54191	2.99194e-08
1	rs481940	71442457	C	T	271004	0.735823	-0.0184653	0.00302531	-6.10361	-5.76917	7.96636e-09
1	rs72677177	72120034	A	G	271280	0.401445	0.0163357	0.002722	6.00136	5.67252	1.40708e-08
1	rs12139692	72461382	T	C	263256	0.107329	0.0328435	0.00437913	7.50001	7.08905	1.35031e-12
1	rs12131707	72844293	T	C	263981	0.215089	-0.0230825	0.00329145	-7.01287	-6.62861	3.38867e-11
1	rs1008078	91189731	T	C	270178	0.39489	-0.0188548	0.00273542	-6.89284	-6.51515	7.26153e-11
1	rs7526112	93747683	G	T	271206	0.360702	-0.0172513	0.00277339	-6.22029	-5.87946	4.11601e-09
1	rs17498867	182077680	A	G	269374	0.184403	-0.0200446	0.00344817	-5.81311	-5.49459	3.91614e-08
1	rs8028	201865763	G	A	272713	0.664015	0.0181009	0.0028161	6.42765	6.07546	1.23636e-09
1	rs11588857	204587047	A	G	272956	0.209318	0.0192918	0.0032646	5.90939	5.5856	2.329e-08
2	rs11695489	4926182	T	C	272123	0.193934	0.0221872	0.00336103	6.60131	6.2396	4.38687e-10
2	rs10172968	35000446	C	T	272420	0.451751	-0.0162975	0.00267901	-6.0834	-5.75007	8.92046e-09
2	rs4953097	44767709	T	G	271716	0.66518	-0.0188562	0.00282385	-6.67748	-6.3116	2.7617e-10
2	rs1516179	51931964	C	A	270903	0.865945	-0.022971	0.00391851	-5.86218	-5.54097	3.00803e-08
2	rs7599488	60718347	T	C	273157	0.425365	-0.0194207	0.00268836	-7.224	-6.82817	8.60058e-12
2	rs45474996	60723905	A	G	272968	0.113449	0.0262181	0.00418752	6.26101	5.91795	3.25985e-09
2	rs6722661	100806588	A	G	270536	0.363757	0.0219503	0.00277725	7.90361	7.47054	7.98639e-14
2	rs786244	145756260	G	C	269148	0.640737	-0.0185126	0.00278736	-6.64163	-6.27771	3.43601e-10
2	rs1921309	162048975	A	T	272732	0.496942	-0.0156485	0.00265726	-5.88896	-5.56628	2.60228e-08
2	rs35368292	183353283	G	T	260905	0.354115	-0.0188751	0.00284889	-6.62542	-6.26239	3.79114e-10
2	rs1455351	199492201	G	A	272511	0.418897	-0.0177528	0.00269893	-6.57772	-6.2173	5.05775e-10
2	rs10445790	201078088	C	T	268377	0.393381	-0.0159295	0.00274296	-5.80741	-5.4892	4.03748e-08
2	rs62183021	212611713	A	G	271271	0.29848	-0.0230218	0.00291405	-7.90028	-7.46739	8.1799e-14
2	rs2392772	221818539	G	C	267176	0.524085	0.0165116	0.00269786	6.12026	5.78491	7.25518e-09
2	rs2696418	236636987	G	A	270189	0.205739	-0.0195791	0.00330936	-5.91628	-5.59211	2.24331e-08
3	rs60307735	8249587	T	C	271952	0.348813	0.0169422	0.00279645	6.05847	5.7265	1.02522e-08
3	rs7623687	49448566	C	A	273157	0.140866	0.0340672	0.00381797	8.92286	8.43394	3.34209e-17
3	rs6446187	49907111	A	C	272658	0.513737	-0.0315964	0.00266199	-11.8695	-11.2191	3.28606e-29
3	rs66466162	60848497	C	T	271829	0.214648	-0.0188142	0.00324471	-5.79842	-5.48071	4.23629e-08
3	rs7624274	71578737	A	T	268770	0.437973	0.0183816	0.00270199	6.80299	6.43023	1.27413e-10
3	rs6810225	85503497	A	T	272700	0.865134	0.024565	0.00389068	6.31381	5.96785	2.40398e-09
3	rs11928368	85661265	T	G	264668	0.326617	0.0184283	0.0028757	6.40828	6.05715	1.38553e-09
3	rs4588369	108114048	A	G	272144	0.767687	-0.0192959	0.00315245	-6.12092	-5.78554	7.22816e-09
3	rs2567651	180973122	A	C	267998	0.879191	0.0256933	0.00411714	6.24057	5.89863	3.66537e-09
4	rs3021131	2918975	A	C	270460	0.279925	0.0190804	0.00297366	6.41647	6.06489	1.32044e-09
4	rs6446731	3284751	A	G	272088	0.283537	-0.0180564	0.00295778	-6.10471	-5.77022	7.91701e-09
4	rs7670291	39690585	G	A	271804	0.373313	0.0175791	0.00275664	6.377	6.02758	1.66428e-09
4	rs58740840	67822712	A	G	272603	0.573222	0.0164695	0.00268616	6.13124	5.79529	6.82026e-09
4	rs200768290	106215109	T	C	267351	0.403415	-0.0194632	0.00273956	-7.1045	-6.71522	1.87784e-11
5	rs55744247	52777864	A	G	271276	0.207869	-0.0198378	0.00328764	-6.03405	-5.70343	1.17421e-08
5	rs26955	59793535	T	C	272719	0.456473	-0.0164646	0.00266694	-6.17359	-5.83532	5.36874e-09
5	rs16878165	59794824	C	T	272813	0.0524517	-0.035004	0.00596392	-5.86929	-5.5477	2.89459e-08
5	rs4699965	60167888	C	A	267335	0.38024	0.0213186	0.00276864	7.70003	7.27812	3.38516e-13
5	rs36198109	60559156	A	G	266453	0.382741	-0.0161601	0.00277086	-5.83216	-5.5126	3.53578e-08
5	rs4916723	87854395	C	A	262019	0.421427	-0.0183605	0.00275347	-6.66813	-6.30276	2.92388e-10
5	rs448809	88005828	T	G	264619	0.583027	-0.0254615	0.00273914	-9.29544	-8.78611	1.54832e-18
5	rs1130857	176863519	C	G	272317	0.543767	-0.0201329	0.00267434	-7.52818	-7.11568	1.11362e-12
6	rs12524795	3464074	T	C	272045	0.45097	0.0154911	0.00267901	5.7824	5.46556	4.61448e-08
6	rs9379831	26175852	A	C	273157	0.304169	0.0207828	0.00288368	7.20704	6.81214	9.61556e-12
6	rs806794	26200677	G	A	273157	0.269773	0.0177703	0.003	5.92343	5.59887	2.15756e-08
6	rs77418166	98204498	T	C	273157	0.110297	0.0248361	0.004245	5.85067	5.53009	3.20061e-08
6	rs1338551	98209349	T	C	269097	0.570789	0.0157215	0.00270719	5.80731	5.48911	4.03962e-08
6	rs72932747	98357472	T	C	271787	0.0826566	-0.0292898	0.00483732	-6.05496	-5.72319	1.04541e-08
6	rs9490512	98537993	A	G	273157	0.447102	-0.0247282	0.00268044	-9.22543	-8.71993	2.78366e-18
6	rs9375188	98555272	T	C	270455	0.48497	0.0340396	0.00267668	12.7171	12.0203	2.78013e-33
6	rs79760945	98745424	A	G	272189	0.0516406	0.0386867	0.00602189	6.42435	6.07233	1.26065e-09
6	rs72940140	98815591	G	A	265598	0.125199	-0.0250473	0.00407397	-6.14813	-5.81125	6.20067e-09
6	rs9375403	98831636	C	G	270766	0.234679	0.0200257	0.00315247	6.35238	6.00432	1.92141e-09
6	rs2347867	152229850	A	G	272507	0.632747	0.0207255	0.00276216	7.50337	7.09223	1.31966e-12
7	rs12531825	8005174	A	G	269757	0.121339	-0.0249435	0.00410051	-6.08302	-5.74971	8.93944e-09
7	rs9771228	32322496	C	T	273001	0.357957	-0.0177708	0.00277737	-6.39843	-6.04784	1.46805e-09
7	rs56150095	71759069	A	C	272875	0.525953	-0.0168663	0.00266548	-6.32768	-5.98096	2.21822e-09
7	rs17706864	104548319	T	A	272259	0.387561	0.0168	0.00273043	6.15288	5.81574	6.03662e-09
7	rs11980047	133245004	A	G	272075	0.201628	-0.0204768	0.00331689	-6.17349	-5.83523	5.37173e-09
8	rs2246873	57433941	A	G	263906	0.547189	0.0163286	0.00271814	6.00727	5.67811	1.3619e-08
8	rs11787105	87896172	A	G	268986	0.453444	-0.0165629	0.00269099	-6.15495	-5.8177	5.96642e-09
8	rs903959	142630782	A	T	271928	0.399008	-0.0159645	0.00272305	-5.86273	-5.54149	2.99911e-08
9	rs11793831	23362311	T	G	271648	0.416027	0.0262863	0.00270596	9.71422	9.18195	4.23362e-20
9	rs7025280	82437195	A	C	271913	0.551235	0.0173173	0.00267835	6.46566	6.11138	9.87705e-10
9	rs10761254	96426344	C	T	269433	0.667966	0.0177251	0.00284152	6.23789	5.8961	3.72197e-09
9	rs68119843	124604538	T	A	259676	0.55368	0.0173896	0.002739	6.34889	6.00101	1.96095e-09
10	rs1010890	64839065	A	G	272911	0.398852	0.0165626	0.00271918	6.09103	5.75728	8.54804e-09
10	rs7914680	67965010	G	T	268368	0.275184	0.0202616	0.00300681	6.73857	6.36934	1.89842e-10
10	rs73344830	103816828	G	A	268403	0.579979	-0.0169083	0.00271172	-6.23527	-5.89362	3.77834e-09
11	rs11028344	25030979	C	T	272709	0.483231	0.0170671	0.00265829	6.42033	6.06854	1.29079e-09
11	rs490972	66079786	A	G	270604	0.468114	-0.0165806	0.00268092	-6.18467	-5.84579	5.04173e-09
11	rs10734135	90472975	A	C	269037	0.503475	0.0159036	0.0026791	5.93617	5.61091	2.01266e-08
11	rs12799722	95834689	A	G	269850	0.377406	0.0162054	0.00275333	5.88575	5.56325	2.64803e-08
12	rs7968235	14571431	G	C	272834	0.447241	-0.0154398	0.00267253	-5.77722	-5.46067	4.74344e-08
12	rs11171739	56470625	T	C	273157	0.567351	-0.021048	0.00268334	-7.84396	-7.41416	1.22399e-13
12	rs10506965	89775029	G	T	270419	0.551459	0.0189601	0.00268104	7.07192	6.68443	2.31833e-11
12	rs61945858	120879461	G	A	271200	0.164688	0.021929	0.00359925	6.09266	5.75882	8.47036e-09
12	rs1716174	123660717	C	T	271105	0.805551	-0.0210624	0.00337489	-6.24091	-5.89895	3.65814e-09
13	rs1572198	58330048	T	C	268927	0.261115	-0.0267675	0.00305218	-8.76996	-8.28943	1.13797e-16
14	rs1955836	27169903	G	A	272009	0.730899	-0.0179448	0.00299961	-5.98238	-5.65458	1.56225e-08
15	rs2279686	34654718	T	C	261624	0.516768	0.0185418	0.00271997	6.81691	6.44339	1.16833e-10
15	rs7169820	47501160	T	G	272573	0.395391	-0.0164067	0.00271956	-6.03285	-5.70229	1.18208e-08
15	rs72744938	56911319	T	C	273157	0.197473	0.0211465	0.00334405	6.32362	5.97713	2.27107e-09
15	rs9806482	83503457	C	T	270876	0.511299	0.0171751	0.00266433	6.44631	6.0931	1.10748e-09
16	rs7188873	24727064	G	A	271494	0.623542	-0.0162092	0.00275009	-5.89406	-5.57111	2.53127e-08
16	rs4149406	28607070	G	A	271086	0.38174	-0.0219901	0.00274485	-8.0114	-7.57243	3.66303e-14
17	rs9891803	31609815	T	C	270475	0.486331	-0.0163751	0.00267292	-6.1263	-5.79062	7.01288e-09
17	rs55938136	43798360	G	A	273112	0.226535	-0.0190176	0.00317301	-5.99355	-5.66514	1.469e-08
17	rs62063281	44038785	G	A	273157	0.22201	-0.0210722	0.003199	-6.58712	-6.22619	4.77914e-10
17	rs62058104	55628151	A	G	273157	0.154296	-0.0214161	0.00367841	-5.82211	-5.50309	3.73181e-08
18	rs303752	21074255	A	G	259479	0.405738	-0.0172813	0.00277841	-6.21985	-5.87905	4.12639e-09
18	rs4799950	35170045	G	C	272773	0.662676	0.0239359	0.00281402	8.50595	8.03988	8.99297e-16
18	rs6417122	50836316	G	A	269922	0.472083	0.018579	0.00267675	6.94088	6.56057	5.36041e-11
18	rs619466	53198836	G	A	271211	0.90769	-0.0279163	0.00460471	-6.06255	-5.73037	1.00214e-08
20	rs6129084	59828857	T	A	268890	0.641902	0.0182292	0.00279662	6.5183	6.16114	7.22243e-10
22	rs1858756	51105101	A	G	272796	0.477533	0.0167748	0.002662	6.30158	5.95629	2.58024e-09
X	rs1858756	129118809	A	G	273157	0.141188	0.0193653	0.00313556	6.17603	5.83762	6.57335e-10

## Sheet: B5. MTAG lead SNPs - ISEI
Table B5. Association results for independent autosomal SNPs that reached genome-wide significance (P < 5×10-8) in the multi-trait GWAS (MTAG) of International Socio-Economic Index of Occupational Status (ISEI)
rsid	CHR	BP	A1	A2	Z	N	FRQ	mtag_beta	mtag_se	mtag_z	pval
rs12137794	1	6705944	T	C	4.53717	271769	0.0864006	0.0173403	0.00280956	6.17188	6.7481e-10
rs34394051	1	6853091	G	A	4.52754	271743	0.157785	0.0148971	0.00218257	6.82548	8.76346e-12
rs1011124	1	7533164	G	A	-3.84501	267293	0.591061	-0.00911805	0.00159951	-5.70054	1.19427e-08
rs6678590	1	8886422	C	T	-3.97862	266131	0.833407	-0.0143619	0.0021102	-6.80594	1.00393e-11
rs58130172	1	11540649	T	C	4.43193	258497	0.267846	0.0113891	0.00183323	6.21258	5.21213e-10
rs6702976	1	20882794	A	G	4.45545	267151	0.113352	0.0154096	0.00247969	6.21431	5.15495e-10
rs79523955	1	28799065	G	A	-4.21373	266245	0.097106	-0.0180787	0.0026922	-6.71522	1.87785e-11
rs10799122	1	29168766	T	G	-3.56329	269563	0.318013	-0.0100427	0.00168507	-5.95981	2.52537e-09
rs4949448	1	32062066	T	G	3.33459	266390	0.470303	0.00871098	0.00158479	5.49663	3.87121e-08
rs10798888	1	32199099	T	G	-4.10596	271661	0.170902	-0.0157745	0.00208763	-7.5562	4.15007e-14
rs12028010	1	41764471	C	T	-3.46549	268252	0.23094	-0.0141591	0.00186347	-7.59825	3.0016e-14
rs11209971	1	41844293	G	A	4.59813	265614	0.700528	0.0101172	0.00171717	5.89178	3.82068e-09
rs2992037	1	43949810	G	A	-3.70744	257244	0.681567	-0.0144866	0.00169755	-8.53383	1.41575e-17
rs3791138	1	44050027	C	A	6.11749	270990	0.784636	0.0204375	0.00190746	10.7145	8.70458e-27
rs145155829	1	44165646	T	C	2.99983	266316	0.034046	0.0259985	0.00468822	5.5455	2.93114e-08
rs11811978	1	53739367	A	G	-4.93197	271481	0.415919	-0.00890299	0.00159042	-5.59787	2.16997e-08
rs2764684	1	58537919	T	C	3.30016	268809	0.821704	0.0130866	0.00205312	6.37402	1.84132e-10
rs9436866	1	69427576	C	A	2.23882	271596	0.0942889	0.0155623	0.00269793	5.76824	8.0102e-09
rs481940	1	71442457	C	T	-5.09302	269626	0.73581	-0.0127818	0.00177981	-7.18158	6.8912e-13
rs72677177	1	72120034	A	G	5.22032	269905	0.401402	0.0108872	0.0016023	6.79473	1.08519e-11
rs1905976	1	72513186	G	T	-3.65121	269575	0.505668	-0.00936728	0.00156958	-5.96803	2.40136e-09
rs34305371	1	72733610	A	G	6.02172	271769	0.101886	0.0278571	0.00262263	10.6218	2.35889e-26
rs1903376	1	72839905	T	C	-5.45094	270500	0.206148	-0.0172205	0.00193882	-8.88198	6.5678e-19
rs12145291	1	74161795	C	T	3.87479	255600	0.0402093	0.0297037	0.00413016	7.19191	6.3893e-13
rs545680	1	74680240	C	T	2.8213	271757	0.489001	0.0108256	0.00156791	6.90447	5.03908e-12
rs1527683	1	74822937	C	T	4.20321	269868	0.219146	0.0151343	0.00189671	7.97922	1.47259e-15
rs116051875	1	75481099	C	A	3.67896	270332	0.0499571	0.0247631	0.0036167	6.84687	7.5485e-12
rs1335482	1	78603463	C	T	-3.71072	266816	0.48132	-0.00950447	0.00157305	-6.04204	1.52174e-09
rs56174996	1	91145181	A	G	-3.69963	269593	0.132622	-0.013962	0.00231678	-6.02646	1.67585e-09
rs1008078	1	91189731	T	C	-5.42953	268806	0.394932	-0.0172634	0.00160714	-10.7417	6.483e-27
rs7526112	1	93747683	G	T	-4.94495	269833	0.360784	-0.0124755	0.00163386	-7.63558	2.24803e-14
rs237435	1	94030534	T	C	2.47021	271504	0.769506	0.0101995	0.00186128	5.47984	4.25711e-08
rs6690195	1	96221653	T	C	-4.74108	266837	0.487307	-0.0125105	0.00157278	-7.95438	1.80034e-15
rs137858393	1	96454977	G	A	-2.44076	271424	0.0664569	-0.0185249	0.00317827	-5.82862	5.58878e-09
rs321255	1	96469259	G	T	-3.15095	270179	0.405452	-0.011952	0.00159776	-7.48046	7.40645e-14
rs4506495	1	98404234	C	T	-3.41207	270878	0.16484	-0.0167494	0.00211342	-7.92523	2.27724e-15
rs575113	1	110046373	A	G	4.27338	268635	0.288183	0.012553	0.00173477	7.23612	4.61718e-13
rs12116477	1	110636625	A	G	-2.9516	271769	0.355653	-0.00950793	0.00164672	-5.77386	7.74765e-09
rs535930	1	110724488	A	G	-2.59391	266148	0.539799	-0.00911178	0.00158678	-5.7423	9.33995e-09
rs59123361	1	110766454	A	G	-3.58731	271769	0.102475	-0.0183255	0.00263323	-6.95929	3.41985e-12
rs12760040	1	114096474	C	T	-3.20186	270846	0.0301555	-0.0268538	0.00463748	-5.79061	7.0133e-09
rs147633738	1	156320524	T	C	-2.91233	271319	0.0658708	-0.0180252	0.00320949	-5.61622	1.95186e-08
rs3027001	1	159169463	T	C	-1.49544	264061	0.237782	-0.0120701	0.0018504	-6.52297	6.89272e-11
rs35039375	1	171516863	G	A	-2.6109	269918	0.0897402	-0.0186933	0.00274603	-6.80738	9.93935e-12
rs4652135	1	175837673	C	A	-3.08801	270723	0.269996	-0.0105399	0.00176897	-5.95822	2.54996e-09
rs17498867	1	182077680	A	G	-4.41605	268011	0.184444	-0.0126665	0.00202514	-6.25464	3.98433e-10
rs861576	1	184725397	T	C	-3.43979	263897	0.409656	-0.00963882	0.00160092	-6.02082	1.73541e-09
rs2820314	1	201872209	C	A	-4.24437	271677	0.338906	-0.0119275	0.00165626	-7.20143	5.95857e-13
rs11588857	1	204587047	A	G	3.47891	271569	0.209354	0.0200541	0.00192664	10.4089	2.25895e-25
rs6429082	1	235600129	C	T	4.43642	271677	0.518469	0.0109219	0.00156867	6.96253	3.34222e-12
rs3943093	1	243458502	T	C	-4.48241	270840	0.32142	-0.0135855	0.00167909	-8.09095	5.92034e-16
rs11695489	2	4926182	T	C	5.68988	270744	0.193925	0.0138865	0.00198351	7.00097	2.54198e-12
rs76076331	2	10977585	T	C	4.15037	269328	0.122059	0.0182592	0.00240162	7.60285	2.89679e-14
rs1430048	2	16651470	A	C	-2.17568	271204	0.705734	-0.00980857	0.00172041	-5.70131	1.18891e-08
rs61533748	2	22582968	C	T	-4.19237	268240	0.389224	-0.00899166	0.00161182	-5.57859	2.42479e-08
rs116587446	2	23902863	T	G	-4.53194	271709	0.0522544	-0.0195269	0.00352201	-5.54427	2.95191e-08
rs13418565	2	35019035	C	T	-4.54169	268399	0.447308	-0.00898436	0.00157933	-5.68873	1.27988e-08
rs12468040	2	44854981	G	T	-4.48417	270855	0.621083	-0.0138558	0.00161645	-8.57176	1.01917e-17
rs1527920	2	49707210	T	G	2.92768	268521	0.444941	0.00890736	0.00158119	5.63334	1.76757e-08
rs939400	2	50645890	T	G	-2.9719	269450	0.358901	-0.00947502	0.00163729	-5.78701	7.16517e-09
rs10865247	2	50715796	C	A	3.70866	268294	0.480641	0.00870723	0.00157181	5.53964	3.03094e-08
rs17502934	2	50994255	T	G	-2.43508	269944	0.142376	-0.0133251	0.00224527	-5.93476	2.94281e-09
rs62140730	2	51520999	G	A	2.48822	269530	0.258485	0.0100941	0.00179249	5.63134	1.7882e-08
rs13010288	2	51824512	T	G	2.04973	270054	0.133934	0.016935	0.002304	7.35026	1.97817e-13
rs35577149	2	57931347	C	T	3.13775	271330	0.411587	0.00963903	0.00159359	6.04864	1.46071e-09
rs7595529	2	58122650	G	A	-1.19184	271281	0.0727474	-0.0173401	0.00306424	-5.65886	1.52382e-08
rs4672332	2	60173540	T	C	-3.55163	267753	0.466785	-0.0100085	0.00157493	-6.35485	2.08632e-10
rs10189857	2	60713235	G	A	-6.04049	271769	0.431353	-0.0166115	0.0015825	-10.497	8.92057e-26
rs45474996	2	60723905	A	G	5.49974	271581	0.113421	0.0181972	0.00251699	7.22976	4.83849e-13
rs2665668	2	60768978	A	G	-2.57187	256577	0.64108	-0.00983479	0.00165212	-5.95284	2.63532e-09
rs356999	2	60811584	G	A	3.51563	271079	0.626729	0.0112542	0.00162107	6.94246	3.85341e-12
rs56949301	2	60946680	A	G	4.36152	266075	0.207633	0.0113427	0.00193857	5.85107	4.8841e-09
rs10496091	2	61482261	A	G	-2.78351	271769	0.2804	-0.0126462	0.00174481	-7.24789	4.23313e-13
rs6731373	2	68503044	A	G	-3.30009	271769	0.360678	-0.0107755	0.00164278	-6.55931	5.40555e-11
rs2706762	2	70488470	T	C	3.10061	271769	0.149524	0.0139529	0.00222021	6.28447	3.28971e-10
rs11686019	2	73783910	A	G	-4.54492	271318	0.237721	-0.0105124	0.00184291	-5.70427	1.16845e-08
rs77599217	2	80413713	C	T	3.48596	271404	0.0906177	0.0173217	0.0027494	6.30018	2.97293e-10
rs75708852	2	98167176	A	C	-3.62237	268877	0.0368886	-0.0283665	0.00444596	-6.38029	1.7675e-10
rs62154930	2	98816451	A	C	2.85234	271690	0.0756414	0.0172218	0.00296416	5.81001	6.24688e-09
rs62156352	2	99049789	C	T	2.22966	270650	0.0242694	0.029307	0.00526294	5.56856	2.56859e-08
rs2043007	2	100348673	T	C	3.01197	269004	0.544879	0.0121154	0.00157636	7.68569	1.52173e-14
rs12712067	2	100763900	T	G	3.9667	271462	0.357586	0.0118827	0.00163554	7.26531	3.72195e-13
rs4851263	2	100801867	G	A	3.33218	271769	0.896971	0.0149064	0.00259132	5.75244	8.79646e-09
rs11123818	2	100867308	A	G	6.42379	271536	0.379918	0.0199029	0.00161499	12.3238	6.7415e-35
rs72821169	2	100921592	T	C	-1.95719	262296	0.0542822	-0.022272	0.00350994	-6.34541	2.21837e-10
rs71413877	2	100924822	A	G	3.27386	268393	0.0379462	0.0343671	0.00418838	8.20536	2.2991e-16
rs1837140	2	101073387	A	C	4.77781	271630	0.172201	0.0158212	0.00207605	7.62084	2.52025e-14
rs2942884	2	101323578	A	G	-4.4158	268796	0.457096	-0.00992302	0.00158148	-6.27453	3.50696e-10
rs77702819	2	101328728	T	G	3.94807	267723	0.0924444	0.0179415	0.00273995	6.5481	5.82736e-11
rs6719646	2	103817504	G	A	-1.46844	270589	0.278232	-0.00985284	0.00176949	-5.56817	2.57424e-08
rs71415374	2	104155414	T	C	3.39282	269204	0.0921457	0.0186651	0.00276703	6.74552	1.52476e-11
rs2570497	2	104441546	T	C	-3.74148	266555	0.642612	-0.0113051	0.00164032	-6.89203	5.5002e-12
rs3087523	2	105977776	A	G	-4.43335	268188	0.122925	-0.014909	0.00239183	-6.23331	4.56678e-10
rs12712269	2	107564115	C	T	1.96592	267023	0.61193	0.00944975	0.00161269	5.85962	4.63935e-09
rs6739686	2	125003039	T	G	4.64363	270259	0.277976	0.0117611	0.00175096	6.71692	1.85611e-11
rs13010566	2	125873208	C	A	3.37098	271616	0.526977	0.0096505	0.00156994	6.14704	7.89441e-10
rs76509453	2	126023667	G	A	-3.64056	268240	0.0934424	-0.0173083	0.00269828	-6.41457	1.41221e-10
rs61074137	2	142354886	G	A	4.24586	269626	0.08634	0.0153716	0.00281499	5.46062	4.74478e-08
rs77609760	2	142358950	G	A	-3.75495	271545	0.0670239	-0.0259611	0.00313464	-8.28199	1.21135e-16
rs13428598	2	144250487	T	C	3.48868	270794	0.391822	0.0138096	0.00160644	8.59642	8.22394e-18
rs1427298	2	145214421	T	C	2.04479	261332	0.426806	0.00895083	0.00159779	5.60201	2.11878e-08
rs7560871	2	145616899	A	G	-3.14507	271259	0.0694244	-0.0180604	0.00308444	-5.85531	4.76122e-09
rs7575637	2	145796251	A	G	5.01621	269015	0.460147	0.0118441	0.00157499	7.52013	5.47206e-14
rs17675734	2	148379965	C	A	2.23625	259583	0.197727	0.0109078	0.00198493	5.49531	3.9002e-08
rs67654519	2	155477258	T	C	-3.00526	269721	0.488167	-0.0102492	0.00156979	-6.52904	6.61939e-11
rs6436555	2	157488277	C	A	-4.73003	267228	0.511915	-0.0100499	0.00157312	-6.38852	1.67494e-10
rs12692596	2	161265910	T	C	-4.66284	269403	0.372386	-0.00992944	0.00162341	-6.11642	9.57028e-10
rs55874516	2	161359854	A	G	4.05967	270368	0.032637	0.0299897	0.00441793	6.78819	1.1355e-11
rs7309	2	162092640	A	G	-4.50748	267136	0.495976	-0.0147018	0.00157171	-9.35402	8.43788e-21
rs2284871	2	162888055	T	C	3.30176	270150	0.299608	0.0124314	0.00171252	7.25909	3.89714e-13
rs12997077	2	164372530	G	A	-3.71313	270588	0.29989	-0.0100548	0.00171164	-5.87435	4.24513e-09
rs1867864	2	166179650	T	C	-3.77317	271624	0.587354	-0.0091985	0.00159214	-5.77746	7.58379e-09
rs7608126	2	172747588	G	A	3.43054	271699	0.757677	0.0114735	0.0018398	6.23625	4.48186e-10
rs13009008	2	174043233	G	A	3.48776	271449	0.675038	0.00987397	0.00167371	5.89944	3.64738e-09
rs4972400	2	174171884	A	G	2.80038	271432	0.346197	0.00974688	0.00166031	5.87052	4.3443e-09
rs2919151	2	174193639	G	T	-4.01273	266181	0.522511	-0.00887957	0.00158062	-5.61777	1.93437e-08
rs11694904	2	180925445	T	C	3.41838	268467	0.310215	0.0109691	0.00169869	6.45739	1.06523e-10
rs4666851	2	183378875	C	A	-5.64228	268639	0.394451	-0.0117249	0.00160651	-7.29837	2.91273e-13
rs115438240	2	185883877	G	T	3.18603	265647	0.0482464	0.0205885	0.00367648	5.60007	2.14263e-08
rs10205057	2	186139826	T	C	3.81763	271162	0.561932	0.00946828	0.00160416	5.90233	3.58401e-09
rs62179650	2	189135884	A	G	4.39903	271588	0.304728	0.0124704	0.0017287	7.21376	5.44259e-13
rs1807235	2	189485670	T	C	-4.01745	271573	0.0350182	-0.0302551	0.0042864	-7.0584	1.68436e-12
rs11675476	2	193853269	T	C	-3.53935	270454	0.529541	-0.0110537	0.00157144	-7.03414	2.00492e-12
rs6756148	2	199371044	T	C	-4.57247	267224	0.87514	-0.0141503	0.00241526	-5.85871	4.66468e-09
rs1455349	2	199497285	G	A	-6.8935	263615	0.460592	-0.0157974	0.00158203	-9.98551	1.76383e-23
rs10445790	2	201078088	C	T	-4.34297	267015	0.393317	-0.0112955	0.00160881	-7.02102	2.20262e-12
rs4675248	2	202880230	G	A	2.78389	268472	0.607404	0.0095143	0.00160801	5.91683	3.28201e-09
rs4132462	2	212635589	T	C	-6.88589	268716	0.307412	-0.0157076	0.00171024	-9.18446	4.1359e-20
rs138105457	2	212648667	G	T	4.28683	263422	0.19974	0.0109682	0.00198537	5.52451	3.30402e-08
rs6757087	2	212680523	G	T	4.79133	260266	0.423175	0.0100105	0.00159955	6.25834	3.891e-10
rs7597126	2	215009358	C	T	2.71996	269369	0.498606	0.0090197	0.00158026	5.70774	1.14487e-08
rs10168841	2	215150946	T	C	-3.14169	267497	0.934926	-0.0180884	0.00320458	-5.64456	1.65604e-08
rs4673830	2	215339783	A	G	4.1091	269650	0.0601632	0.0195189	0.00331738	5.88384	4.00857e-09
rs13029509	2	215374209	A	G	-4.11208	269519	0.479515	-0.0107491	0.00157194	-6.83808	8.02642e-12
rs1971218	2	221835288	G	A	-4.64723	269006	0.472947	-0.00896827	0.00159733	-5.61453	1.97102e-08
rs6436552	2	226283227	T	C	-3.03875	271444	0.813698	-0.0115993	0.00201337	-5.76115	8.35415e-09
rs6740674	2	226471864	T	C	2.51743	270919	0.663425	0.00950423	0.00165942	5.72743	1.01962e-08
rs67890737	2	228984644	A	C	-3.03239	271675	0.340705	-0.00969289	0.00165378	-5.86106	4.59911e-09
rs6731359	2	228995915	A	C	2.24583	271014	0.135416	0.0128696	0.00230715	5.57814	2.43103e-08
rs7568385	2	233708066	G	A	4.17774	271422	0.635731	0.00977349	0.00162952	5.99777	2.00049e-09
rs35811586	2	233743794	T	C	3.01983	271769	0.0569362	0.0208986	0.00344662	6.0635	1.33189e-09
rs75548872	2	236619713	C	T	-4.40173	271769	0.252619	-0.0104606	0.00189101	-5.53174	3.17072e-08
rs3902825	2	236671792	A	G	4.05606	268534	0.225255	0.0108923	0.00188271	5.78545	7.23206e-09
rs62190914	2	236788175	C	T	-3.74709	269947	0.361121	-0.0106764	0.00163508	-6.52959	6.59488e-11
rs2034670	2	237106201	G	A	-3.6009	266829	0.19369	-0.0130083	0.00199087	-6.53399	6.40393e-11
rs60307735	3	8249587	T	C	6.13855	270571	0.34884	0.0130064	0.00164673	7.8983	2.82735e-15
rs9882532	3	16865845	C	T	-4.61709	266393	0.35521	-0.0123274	0.00164271	-7.5043	6.1756e-14
rs4685405	3	16981683	T	G	-3.73919	269411	0.171326	-0.0114419	0.00208287	-5.49333	3.94418e-08
rs112512729	3	24905460	G	T	4.62708	266766	0.0668114	0.0185275	0.00315336	5.87548	4.21628e-09
rs6550317	3	35078721	C	T	3.35204	271534	0.760334	0.0100198	0.00183627	5.45664	4.85233e-08
rs191581471	3	43330485	G	T	3.23369	271192	0.0150963	0.0366694	0.00665371	5.51112	3.56562e-08
rs62262084	3	47653822	T	C	-4.36673	271660	0.254758	-0.0121149	0.00180802	-6.70063	2.0752e-11
rs143338674	3	48003782	C	A	-3.02423	271135	0.0192561	-0.0326894	0.00592527	-5.51694	3.44943e-08
rs116033001	3	48194646	A	C	3.17526	271516	0.0540318	0.0198019	0.00355798	5.56548	2.61433e-08
rs73074316	3	48406223	G	A	4.23811	271769	0.0523202	0.0228899	0.00362737	6.31033	2.78446e-10
rs35761247	3	48623124	A	G	4.54688	271769	0.058971	0.0282255	0.00337938	8.35228	6.69599e-17
rs80026423	3	48734861	T	C	-3.42882	260824	0.0462592	-0.0248528	0.00383688	-6.47734	9.33547e-11
rs188146975	3	48947188	A	G	-5.16783	270070	0.088253	-0.0245258	0.00296387	-8.27491	1.28556e-16
rs141260127	3	49374250	T	C	3.74757	269561	0.042853	0.0295433	0.00396127	7.45802	8.78325e-14
rs13090388	3	49391082	T	C	10.576	271029	0.304331	0.0280969	0.00170409	16.4879	4.482e-61
rs17598137	3	49891362	A	C	-4.80328	269241	0.104289	-0.0224948	0.0025848	-8.70272	3.24025e-18
rs140867372	3	49945862	A	G	3.76609	271498	0.0126465	0.0399497	0.00715299	5.58503	2.3366e-08
rs142344547	3	49956036	A	G	5.22623	269498	0.0565607	0.0204924	0.00344027	5.95662	2.57511e-09
rs7627910	3	49971831	C	T	-9.34174	269893	0.462874	-0.0214618	0.00157463	-13.6297	2.66523e-42
rs112634398	3	50075494	G	A	-4.33057	265462	0.0416048	-0.0363532	0.0040389	-9.00077	2.24136e-19
rs2298955	3	50431194	C	T	-4.3379	269241	0.14248	-0.013197	0.00225877	-5.84257	5.14025e-09
rs73082936	3	50512974	T	C	2.67428	267698	0.0918927	0.016891	0.00274221	6.15964	7.29123e-10
rs74453875	3	52046707	A	G	3.49063	271769	0.0353223	0.0245494	0.00431932	5.68361	1.31879e-08
rs3774602	3	53823098	T	C	-4.52852	271407	0.383081	-0.0103194	0.00161255	-6.39943	1.55954e-10
rs145601829	3	53851505	T	C	-2.83123	269241	0.011304	-0.0429389	0.00777722	-5.52112	3.36848e-08
rs67917562	3	60838028	T	G	-4.43872	269903	0.21065	-0.0118574	0.00193629	-6.12379	9.13764e-10
rs6774533	3	62471086	T	C	2.14672	254871	0.712715	0.0110506	0.00175981	6.27945	3.39783e-10
rs9841975	3	64446112	G	A	1.89966	256107	0.449642	0.00941703	0.0015908	5.91967	3.22579e-09
rs77554090	3	65711935	T	C	-2.55748	270038	0.0739303	-0.0181656	0.00301473	-6.02561	1.68472e-09
rs34313089	3	70083720	T	C	2.23783	271724	0.0764526	0.019557	0.00294963	6.63031	3.34977e-11
rs35480566	3	71583177	G	A	6.01141	268128	0.440312	0.0138856	0.00158353	8.76879	1.80599e-18
rs12486275	3	72377190	T	C	-3.1867	265249	0.339098	-0.00956819	0.00166456	-5.74817	9.02149e-09
rs13318986	3	82533639	A	G	2.07879	271707	0.33598	0.0100299	0.00166218	6.03418	1.59775e-09
rs9830359	3	85397118	C	T	4.58505	270273	0.887512	0.0149171	0.00248508	6.00267	1.941e-09
rs66568921	3	85672018	G	T	5.25183	264178	0.35129	0.0149409	0.00167418	8.92433	4.48419e-19
rs28513882	3	107296628	A	G	-3.34687	270150	0.183137	-0.0118313	0.00202825	-5.83325	5.43579e-09
rs709500	3	107692467	G	A	5.11044	271737	0.147549	0.0124767	0.00220998	5.64564	1.64565e-08
rs7640424	3	107820063	T	C	1.93444	269433	0.312846	0.00951434	0.00169382	5.61708	1.94214e-08
rs2290601	3	108112760	T	C	-4.47093	271075	0.767631	-0.0139414	0.00185647	-7.50958	5.93155e-14
rs55700315	3	116528735	C	T	-3.46716	270356	0.231639	-0.0130487	0.00185927	-7.01818	2.24773e-12
rs4358247	3	123719725	C	T	-4.607	270693	0.278428	-0.0119839	0.00175004	-6.8478	7.49946e-12
rs6785699	3	127062401	A	G	4.03933	267072	0.192929	0.0113174	0.00199293	5.67879	1.35648e-08
rs9289300	3	127144988	C	T	3.57049	268579	0.156332	0.0142393	0.00216203	6.58605	4.51675e-11
rs2885198	3	143636421	G	A	-2.40414	262131	0.465023	-0.00872589	0.00158113	-5.51876	3.41394e-08
rs10936569	3	168737892	A	C	-3.73955	270960	0.205918	-0.0141	0.00193954	-7.26979	3.60048e-13
rs77025239	3	180734185	A	G	-4.17769	270107	0.150714	-0.0148043	0.00219492	-6.74483	1.5321e-11
rs150537577	4	705629	G	A	3.09064	271605	0.073386	0.0168229	0.00306447	5.48966	4.02705e-08
rs7655104	4	2868067	T	G	5.24556	270933	0.287436	0.0143032	0.00173264	8.25515	1.51706e-16
rs363096	4	3180021	C	T	3.85146	269871	0.575375	0.0122701	0.00158736	7.72987	1.07656e-14
rs112820797	4	3182738	T	G	5.1177	266421	0.102567	0.0169031	0.00265103	6.37605	1.81717e-10
rs362307	4	3241845	T	C	-3.10897	269217	0.0725289	-0.0210255	0.00305126	-6.89078	5.54876e-12
rs6853599	4	3445610	T	C	4.22412	268847	0.179068	0.0123556	0.0020698	5.96948	2.38011e-09
rs13147223	4	17271720	G	A	-2.4917	271769	0.437495	-0.00944838	0.00160883	-5.87281	4.28459e-09
rs62301454	4	21937854	C	T	3.46508	264537	0.409196	0.0100749	0.00160886	6.26212	3.79768e-10
rs36083520	4	23715876	C	T	2.22404	265584	0.17524	0.0135185	0.00207032	6.52965	6.59241e-11
rs34811474	4	25408838	A	G	4.44252	271769	0.232808	0.0107089	0.00191675	5.58701	2.31009e-08
rs6819406	4	30914803	C	T	4.14558	270338	0.663518	0.00932787	0.00166008	5.61892	1.9216e-08
rs337637	4	38604470	A	G	2.43096	271499	0.378127	0.00956414	0.00161651	5.91652	3.28832e-09
rs6857629	4	39684977	A	G	-3.77696	270530	0.244411	-0.0110403	0.00183442	-6.01843	1.76116e-09
rs12646216	4	45980056	T	C	3.06394	267886	0.405294	0.0100522	0.00160107	6.27843	3.42014e-10
rs9998041	4	62914954	T	G	3.48532	269178	0.24674	0.0105872	0.00182247	5.80925	6.2753e-09
rs12646297	4	65803784	A	G	-3.01015	268717	0.704606	-0.0104701	0.00172094	-6.08394	1.17265e-09
rs10011993	4	67093452	C	A	3.81572	271769	0.395448	0.00983465	0.00160566	6.12498	9.06962e-10
rs12508529	4	67823402	T	G	6.04145	271356	0.573422	0.0133296	0.00158507	8.4095	4.11746e-17
rs72636697	4	68016609	T	C	-3.78847	269270	0.132989	-0.0161205	0.00234655	-6.86989	6.42534e-12
rs35225200	4	103146888	C	A	-4.28597	262997	0.0732423	-0.0198978	0.00304633	-6.53174	6.5012e-11
rs2726518	4	106173199	C	A	-5.42988	271535	0.572471	-0.0148731	0.00158446	-9.38688	6.18021e-21
rs2647243	4	106196092	T	C	-2.45391	271090	0.922256	-0.0162649	0.00294513	-5.52265	3.33933e-08
rs2636712	4	106340418	T	C	-4.54927	271540	0.40497	-0.00895248	0.00159793	-5.60255	2.11216e-08
rs1490612	4	106410855	T	G	4.55272	270311	0.0748249	0.019963	0.00298241	6.69359	2.17762e-11
rs6534322	4	122695318	A	C	-3.25747	271103	0.0587581	-0.0184466	0.00333399	-5.53291	3.14968e-08
rs13145650	4	122963344	T	C	-3.33856	271138	0.913985	-0.0177025	0.00279629	-6.33072	2.44025e-10
rs6534338	4	123026869	C	T	-4.818	266458	0.703409	-0.00989416	0.00172151	-5.74739	9.06339e-09
rs12643771	4	140753103	T	C	2.33507	265147	0.312887	0.0126603	0.00169792	7.45633	8.89677e-14
rs6852749	4	140864455	T	C	2.10203	271522	0.371073	0.00936912	0.00162261	5.77411	7.73632e-09
rs1876765	4	147772419	G	A	3.90315	270330	0.294701	0.0118472	0.00172052	6.88581	5.74603e-12
rs6823423	4	152604723	C	T	-4.47738	269091	0.486768	-0.00999293	0.00157047	-6.36302	1.97827e-10
rs2347526	4	159853577	C	T	4.00365	271727	0.656556	0.0128762	0.00165091	7.79944	6.21821e-15
rs998887	4	160494997	A	C	4.93716	271082	0.519212	0.0127128	0.00156929	8.101	5.45108e-16
rs195932	4	163558994	G	A	-4.0144	271209	0.637831	-0.0105787	0.00163123	-6.48509	8.86795e-11
rs6821231	4	170959988	T	C	-2.69087	271277	0.261353	-0.0107561	0.00179467	-5.99336	2.05551e-09
rs11732657	4	172427073	A	G	-3.5319	267171	0.741969	-0.0120624	0.00179718	-6.71184	1.92183e-11
rs12640626	4	176626272	A	G	3.36321	269773	0.563885	0.0110754	0.00158227	6.99972	2.56477e-12
rs62336286	4	183725804	A	G	3.54118	271697	0.0717895	0.0193518	0.00306933	6.3049	2.88389e-10
rs7693161	4	184791916	A	G	-4.05179	269104	0.597945	-0.00951875	0.00160092	-5.94581	2.75095e-09
rs13163845	5	3264389	C	T	3.76845	261937	0.14263	0.0138809	0.00227888	6.09113	1.12119e-09
rs2434672	5	11471879	A	C	3.12926	256455	0.524757	0.00934714	0.00158484	5.89784	3.68295e-09
rs16894044	5	24921617	C	T	-4.064	271769	0.230771	-0.0105458	0.00186348	-5.65919	1.52086e-08
rs17563464	5	26913774	A	C	-3.65766	259749	0.217504	-0.0133641	0.00194499	-6.87104	6.37342e-12
rs35304754	5	30801772	C	A	-2.54234	268343	0.589527	-0.00916877	0.00159691	-5.74157	9.38021e-09
rs13169187	5	51716957	G	A	2.86093	270502	0.464242	0.00891376	0.00157318	5.66606	1.46115e-08
rs11954686	5	52787926	G	A	-4.17849	271769	0.179516	-0.0125103	0.00204285	-6.12398	9.12681e-10
rs11956282	5	53125917	G	A	-2.6957	270688	0.136142	-0.0125439	0.00228915	-5.47971	4.26018e-08
rs12515541	5	57095011	T	G	-2.8997	271165	0.601661	-0.0103558	0.00160203	-6.4642	1.01839e-10
rs2964198	5	57533603	G	T	1.70518	267393	0.547757	0.00898894	0.0015795	5.69101	1.26291e-08
rs6450476	5	57771087	G	A	4.44018	269502	0.703831	0.0121284	0.00171941	7.0538	1.74091e-12
rs9292210	5	59031883	A	G	2.8269	271023	0.240594	0.0104098	0.00183497	5.67301	1.40311e-08
rs966221	5	59502520	G	A	1.18807	264814	0.593226	0.0093712	0.00160235	5.8484	4.96327e-09
rs27220	5	59775136	A	G	-3.27372	271408	0.365634	-0.0119562	0.00162824	-7.34298	2.08884e-13
rs74449620	5	59798985	G	A	-3.09769	271769	0.0474778	-0.0201483	0.00368671	-5.46511	4.62619e-08
rs4700393	5	60098267	G	A	5.26584	271034	0.518666	0.0189541	0.00156977	12.0744	1.44189e-33
rs115050160	5	60685359	T	G	-3.69391	267520	0.0215853	-0.0300587	0.00544679	-5.5186	3.41715e-08
rs74320437	5	60743605	T	C	-3.03676	270440	0.210531	-0.0150888	0.00192453	-7.84026	4.49612e-15
rs6890611	5	60847272	G	T	-5.15557	271769	0.607521	-0.0150223	0.00160559	-9.35625	8.26131e-21
rs1827540	5	63001049	G	A	-3.81583	269852	0.474527	-0.010675	0.00157178	-6.79166	1.1085e-11
rs10053567	5	63813396	C	T	4.82815	271769	0.216947	0.0125714	0.00190217	6.60895	3.87052e-11
rs56194430	5	67824690	T	C	-5.25722	266151	0.165329	-0.0152417	0.00212968	-7.15678	8.25959e-13
rs10044730	5	80014944	A	G	4.2257	271213	0.382463	0.00954655	0.00161374	5.91579	3.30283e-09
rs1430204	5	87678632	C	T	4.08263	269494	0.202418	0.0131323	0.00195376	6.72156	1.79793e-11
rs324885	5	87897271	C	A	-3.46824	270156	0.477678	-0.0121479	0.00157212	-7.72708	1.10044e-14
rs72771860	5	87974682	T	G	-2.26845	262913	0.0570132	-0.0245663	0.00354521	-6.92944	4.22499e-12
rs34316	5	88015545	C	A	-7.51102	266941	0.583103	-0.019386	0.00161886	-11.9752	4.79552e-33
rs13155750	5	88167641	G	A	1.82485	271176	0.233933	0.0114576	0.00185264	6.18447	6.23118e-10
rs2011074	5	88741059	C	T	-3.58118	260635	0.663668	-0.0104637	0.00167119	-6.26122	3.81971e-10
rs17669337	5	92187932	T	C	-3.28925	271769	0.41424	-0.0108725	0.00159161	-6.83112	8.4253e-12
rs7723944	5	93090256	A	G	3.05343	271035	0.064095	0.0186834	0.00320345	5.83228	5.46759e-09
rs187580	5	102627355	G	T	2.47251	269287	0.239319	0.0100526	0.00184012	5.46298	4.68216e-08
rs74944275	5	102726073	T	C	3.19964	271769	0.0459784	0.0244977	0.00379788	6.45037	1.1158e-10
rs6421926	5	104075130	C	T	2.58646	270920	0.674827	0.0107829	0.00167448	6.43955	1.19829e-10
rs2283	5	106773623	G	A	3.93791	271769	0.337034	0.0104575	0.00165859	6.30505	2.881e-10
rs13163062	5	106955451	T	C	3.62332	266859	0.435912	0.00973851	0.0015855	6.14224	8.1364e-10
rs55876360	5	107145324	G	T	-2.2969	262308	0.128618	-0.0129949	0.0023562	-5.51521	3.48354e-08
rs17489649	5	109156184	G	A	-2.90214	270578	0.336956	-0.0118855	0.00166096	-7.15577	8.3207e-13
rs6594669	5	112389002	G	A	3.74184	270072	0.537138	0.00869403	0.00157498	5.5201	3.38811e-08
rs660001	5	113866598	A	G	-2.92392	269612	0.208945	-0.0145907	0.00193079	-7.55684	4.12968e-14
rs72781627	5	120094229	G	A	-1.93342	270555	0.314814	-0.0104079	0.00168924	-6.16128	7.21608e-10
rs12655753	5	122682812	A	G	-2.37624	271626	0.0227648	-0.0290926	0.00530581	-5.48317	4.17767e-08
rs10044837	5	124306997	A	C	-2.93985	269799	0.667775	-0.0107516	0.00166755	-6.44757	1.1366e-10
rs10057590	5	124335247	C	A	-2.36755	261148	0.526098	-0.00989749	0.00158081	-6.26103	3.82438e-10
rs6871635	5	133830395	G	A	3.09772	261691	0.564519	0.00880292	0.0015986	5.50665	3.65729e-08
rs10072007	5	136521281	C	T	2.59935	268254	0.869217	0.013978	0.00233	5.99914	1.98368e-09
rs4976445	5	136793026	T	C	2.77741	270425	0.761884	0.0109166	0.00184211	5.92616	3.10097e-09
rs251023	5	140893410	G	A	-5.50877	269846	0.36382	-0.0103778	0.00163255	-6.35679	2.06009e-10
rs32940	5	141132286	C	T	3.37721	269021	0.701423	0.01009	0.00171707	5.87632	4.19494e-09
rs4958569	5	152016105	G	A	-3.29948	270700	0.278901	-0.00977578	0.00174929	-5.58841	2.29154e-08
rs2731665	5	176857270	C	T	-4.71226	269331	0.494509	-0.0130657	0.00157525	-8.29431	1.09213e-16
rs28587776	5	177030177	C	T	-4.21704	271769	0.643282	-0.0104104	0.00164341	-6.33465	2.37875e-10
rs10491478	5	179369288	C	T	-5.25062	270091	0.246513	-0.0102839	0.00182267	-5.64222	1.67867e-08
rs12524795	6	3464074	T	C	4.30593	270661	0.450963	0.011142	0.00157719	7.06444	1.61269e-12
rs9349957	6	14723743	T	C	4.15373	269478	0.185434	0.0170256	0.00204858	8.31093	9.49573e-17
rs2073514	6	16659539	C	T	-1.78653	271146	0.543687	-0.00891242	0.00157444	-5.66069	1.50766e-08
rs721502	6	16963124	T	G	3.37783	271104	0.22882	0.0137409	0.00186647	7.36196	1.81223e-13
rs72828517	6	19036035	C	T	2.67403	269489	0.181247	0.0153547	0.00203721	7.53714	4.8039e-14
rs2744038	6	19184834	A	G	4.17585	271450	0.68487	0.0097455	0.00168941	5.7686	7.99349e-09
rs4712371	6	19227667	A	G	-3.47919	271417	0.121037	-0.0135673	0.0024034	-5.64504	1.65147e-08
rs767943	6	23446691	A	C	-3.76548	264464	0.25867	-0.0112804	0.00179852	-6.27203	3.56369e-10
rs72844908	6	25881824	A	C	-3.38319	269531	0.0535764	-0.0194712	0.00349538	-5.57056	2.53923e-08
rs72834698	6	26176517	A	G	4.0453	270212	0.141139	0.0134837	0.00225468	5.9803	2.22722e-09
rs6935954	6	26255451	G	A	5.26769	271769	0.574891	0.0133001	0.0015854	8.38912	4.89798e-17
rs9467804	6	26583129	T	C	-4.75014	265929	0.476093	-0.011838	0.00157564	-7.51316	5.77181e-14
rs60096640	6	27636313	G	A	-2.03156	271761	0.102404	-0.0141926	0.00258515	-5.49006	4.01805e-08
rs57884406	6	28479990	A	G	-5.35238	271759	0.0541951	-0.0202362	0.00347208	-5.82825	5.60104e-09
rs3132705	6	29849883	A	C	-3.70492	271571	0.664506	-0.00967712	0.00175609	-5.51059	3.57628e-08
rs9261899	6	30390180	C	T	-2.94292	271768	0.1682	-0.0125841	0.00218697	-5.7541	8.71021e-09
rs2256965	6	31555130	G	A	-4.66633	271769	0.596026	-0.0117404	0.00161871	-7.25295	4.0779e-13
rs3130069	6	31591218	A	G	-2.90547	271720	0.719412	-0.0114812	0.00174862	-6.56585	5.17358e-11
rs1077394	6	31610384	T	C	-3.02869	271769	0.671359	-0.0101122	0.0016731	-6.04397	1.50363e-09
rs9267677	6	31892641	C	T	-4.2944	271769	0.0935224	-0.0177276	0.00269714	-6.57275	4.9396e-11
rs429150	6	32075563	C	T	-4.45537	271769	0.442065	-0.0106809	0.00158275	-6.7483	1.4959e-11
rs1061801	6	33282338	A	G	-2.28407	271769	0.189529	-0.0116129	0.00200726	-5.78543	7.23255e-09
rs521671	6	33567560	C	T	-5.61866	271449	0.0237927	-0.0311929	0.00515916	-6.04612	1.48374e-09
rs57349798	6	37486052	A	G	1.87623	262760	0.401509	0.0092106	0.00160821	5.72725	1.02072e-08
rs9342482	6	66223843	T	G	2.7512	269159	0.248834	0.0110903	0.00181554	6.10854	1.00548e-09
rs4352658	6	88279872	T	C	-2.4045	271752	0.0812616	-0.0187971	0.00287127	-6.54661	5.88569e-11
rs17686649	6	93568527	T	C	-3.65027	269109	0.214549	-0.0110585	0.00191213	-5.78334	7.323e-09
rs2493349	6	96496977	T	C	3.45256	267916	0.581169	0.0091034	0.00161632	5.63218	1.77946e-08
rs12526814	6	98212163	C	T	4.35626	246422	0.572011	0.0105037	0.00160827	6.53104	6.53167e-11
rs112375785	6	98224217	A	G	4.77328	256086	0.141806	0.0201156	0.00233518	8.61414	7.04712e-18
rs4142529	6	98322361	C	T	3.5158	271600	0.880585	0.0158656	0.00245377	6.4658	1.00762e-10
rs2503773	6	98537145	G	A	-7.70602	271592	0.449281	-0.016959	0.0015758	-10.7621	5.19509e-27
rs9375188	6	98555272	T	C	11.1395	269084	0.484947	0.0245952	0.00157097	15.656	3.02345e-55
rs56081191	6	98557732	A	G	2.80673	265596	0.0721811	0.018848	0.00311881	6.04332	1.50974e-09
rs118099815	6	98661558	C	T	-4.26958	270728	0.0839643	-0.0217776	0.00293649	-7.41621	1.20518e-13
rs117980795	6	98664910	G	A	5.58679	270729	0.0513447	0.0232888	0.00369819	6.29735	3.0277e-10
rs3104098	6	98886180	T	C	4.86295	270999	0.284056	0.00970691	0.0017476	5.55443	2.78518e-08
rs13216468	6	99536298	T	G	5.03666	269802	0.073856	0.0188475	0.00304634	6.18694	6.13428e-10
rs9384679	6	108864419	T	C	-4.33499	271769	0.368388	-0.0102455	0.00162609	-6.30071	2.96289e-10
rs9386787	6	109600293	G	A	3.19917	271729	0.522701	0.00936022	0.00156917	5.96507	2.4453e-09
rs10499077	6	114205234	C	A	4.21223	271769	0.110173	0.0151432	0.00250318	6.04957	1.45236e-09
rs2295709	6	119231968	C	T	5.16055	271623	0.220697	0.0143483	0.00189003	7.59157	3.16052e-14
rs9388490	6	126704795	T	C	3.30983	269914	0.438032	0.00962947	0.00158246	6.08513	1.16395e-09
rs13219424	6	128332084	T	C	3.59445	263719	0.310649	0.00959041	0.00170434	5.62704	1.83328e-08
rs4895650	6	145024122	C	T	-3.22087	261177	0.446672	-0.00914843	0.0015954	-5.73424	9.79517e-09
rs6917204	6	145284716	C	T	-3.37869	269882	0.194911	-0.0115405	0.00198203	-5.82255	5.7955e-09
rs2347867	6	152229850	A	G	5.93563	271131	0.632648	0.0153984	0.00162637	9.46796	2.85351e-21
rs4869852	6	155622481	C	T	2.22657	268319	0.355823	0.00921174	0.00164142	5.61205	1.99947e-08
rs11752914	6	155910988	C	T	-3.58231	269990	0.194752	-0.0121845	0.00198252	-6.14595	7.94878e-10
rs17321729	6	157268937	G	A	-2.68434	270432	0.259468	-0.0103422	0.00179976	-5.74646	9.11337e-09
rs4716376	6	170071322	G	A	-2.1986	271700	0.253204	-0.0107861	0.00180245	-5.98414	2.17542e-09
rs62444881	7	2052318	T	C	2.47942	271149	0.178821	0.0149271	0.00204601	7.29573	2.97048e-13
rs56922345	7	2133000	C	T	-3.54641	271704	0.0541968	-0.0200767	0.00346264	-5.79811	6.70669e-09
rs13240401	7	2194396	C	T	-3.73086	270765	0.224599	-0.0152262	0.00190765	-7.98167	1.4437e-15
rs6965147	7	3475240	T	G	3.52644	270063	0.452891	0.0099021	0.00157606	6.28282	3.32481e-10
rs12531825	7	8005174	A	G	-6.08632	268378	0.121318	-0.0186978	0.00240921	-7.76099	8.42689e-15
rs4725065	7	8109522	G	A	3.08684	269479	0.513023	0.0111401	0.00157009	7.09521	1.29159e-12
rs118134876	7	11500372	T	C	-3.07937	271769	0.0604834	-0.0196136	0.00329599	-5.95074	2.66935e-09
rs7793241	7	21409302	A	G	-4.22193	270102	0.439229	-0.00872808	0.00158073	-5.52156	3.36002e-08
rs2529044	7	24606157	T	C	4.29854	266417	0.185707	0.0170209	0.00202163	8.41939	3.78463e-17
rs112162625	7	26095370	T	C	-2.73302	271769	0.158491	-0.0119908	0.00216591	-5.53615	3.0919e-08
rs9771228	7	32322496	C	T	-4.98764	271613	0.357976	-0.012274	0.001635	-7.50702	6.04904e-14
rs3750086	7	32535437	A	C	-3.96838	266604	0.0717862	-0.0181675	0.00311935	-5.82411	5.74164e-09
rs13246220	7	39324253	T	G	-4.73611	270418	0.607659	-0.00931711	0.0016064	-5.79998	6.63229e-09
rs4724083	7	42007071	T	C	3.0279	265668	0.314195	0.00933525	0.00169725	5.50021	3.79329e-08
rs3735478	7	44800176	T	G	3.04106	271769	0.291314	0.00972516	0.00173494	5.60546	2.07698e-08
rs17551064	7	49869771	G	A	-2.18395	268632	0.162631	-0.0125749	0.00212912	-5.90616	3.50182e-09
rs62449458	7	54708439	G	A	3.37199	258031	0.310339	0.0101816	0.00175054	5.81623	6.01888e-09
rs7803932	7	70203673	A	G	2.51863	265910	0.168508	0.0129645	0.00210085	6.17106	6.78356e-10
rs9647948	7	71503303	T	C	-3.0538	268933	0.276312	-0.00990272	0.00175675	-5.63697	1.7307e-08
rs35417702	7	71739916	T	C	-5.04921	271541	0.525666	-0.01375	0.00156979	-8.7591	1.96817e-18
rs145470583	7	71906931	T	C	3.71138	268846	0.0307127	0.02552	0.00466804	5.46695	4.57836e-08
rs1167827	7	75163169	G	A	-3.55193	271769	0.563594	-0.00990659	0.00159239	-6.22121	4.93331e-10
rs8565	7	75630274	C	T	-4.64408	271769	0.732797	-0.00999386	0.00177121	-5.64239	1.67705e-08
rs1405876	7	86237581	G	T	-2.99656	270333	0.358336	-0.00964036	0.00163697	-5.88915	3.88177e-09
rs10215082	7	92657985	G	A	1.7679	271769	0.53039	0.0106388	0.00157953	6.73546	1.63407e-11
rs10235866	7	98269772	A	G	3.23336	271299	0.183991	0.0115295	0.00202459	5.69475	1.2355e-08
rs2406253	7	100077273	G	A	-4.05452	271769	0.196126	-0.0139479	0.0019817	-7.03835	1.94531e-12
rs4730020	7	104189082	T	C	2.46727	269667	0.265793	0.00983505	0.00177755	5.53293	3.14925e-08
rs9655780	7	104667334	A	G	-4.91926	266777	0.833897	-0.0160135	0.00212423	-7.53848	4.75485e-14
rs567003	7	105341608	G	A	-3.36804	259121	0.64263	-0.0100769	0.00165587	-6.08556	1.16088e-09
rs139244147	7	111912738	A	G	-3.84758	268692	0.0529063	-0.0218239	0.00354081	-6.16354	7.11376e-10
rs11771168	7	113904061	T	C	-3.2577	261839	0.23377	-0.0103668	0.0018752	-5.52836	3.2324e-08
rs10953766	7	114313218	G	A	-3.90388	270094	0.582745	-0.0089872	0.00159205	-5.64503	1.65154e-08
rs79375112	7	114462657	G	A	-4.93932	270160	0.124517	-0.0164533	0.00238313	-6.90407	5.05322e-12
rs10233018	7	117523709	G	A	-1.57553	270468	0.504501	-0.00892296	0.00157029	-5.68238	1.32834e-08
rs11766962	7	126493379	C	T	-4.1511	267578	0.228774	-0.0121603	0.00189885	-6.40402	1.51339e-10
rs77999825	7	127572977	A	G	4.07704	271413	0.0347478	0.0253769	0.00433162	5.85852	4.67014e-09
rs113520408	7	128402782	A	G	3.2857	268645	0.282311	0.012216	0.00175325	6.96763	3.22335e-12
rs62465322	7	132696952	A	C	3.84793	270723	0.315217	0.0105096	0.00168795	6.22623	4.77778e-10
rs12707093	7	133200817	T	C	4.48533	269867	0.322881	0.00979671	0.00167803	5.83823	5.27584e-09
rs2971970	7	133643778	G	T	5.21895	270717	0.782773	0.0162658	0.00190182	8.55273	1.20209e-17
rs3812281	7	135082751	C	T	-2.34564	270930	0.399684	-0.0105479	0.0016024	-6.58261	4.62255e-11
rs320692	7	137043484	C	A	2.30305	271769	0.455845	0.00978333	0.00157367	6.2169	5.07074e-10
rs4726070	7	151328218	A	G	3.53597	271769	0.608497	0.0112887	0.00160578	7.03005	2.0646e-12
rs4872383	8	25855073	G	A	-3.89008	270727	0.642134	-0.00939623	0.00166129	-5.65599	1.54952e-08
rs34807077	8	28680769	A	C	2.72285	271428	0.163238	0.0121046	0.00212384	5.69938	1.20241e-08
rs2725370	8	30852826	C	T	4.5948	267947	0.697761	0.0141522	0.00171973	8.22932	1.88285e-16
rs62506074	8	30906089	T	C	3.20005	257654	0.350447	0.00941702	0.00167073	5.63646	1.73581e-08
rs2974295	8	42369929	C	T	-4.10937	270342	0.499506	-0.01069	0.0015693	-6.81198	9.62639e-12
rs7017876	8	56651634	G	A	-3.14324	270929	0.679613	-0.00959895	0.00168098	-5.71034	1.12751e-08
rs1866823	8	57436577	A	G	4.38915	258942	0.546607	0.0111087	0.0015897	6.98789	2.79043e-12
rs62507575	8	66478721	T	C	3.34892	271338	0.534415	0.00917611	0.00157214	5.8367	5.32433e-09
rs11787240	8	68303184	T	G	-2.9391	268965	0.165111	-0.0122937	0.00212734	-5.77891	7.51872e-09
rs7823951	8	87562330	C	T	-2.02873	271769	0.126098	-0.0129336	0.00236871	-5.46019	4.75615e-08
rs10104596	8	87754626	A	G	-3.51436	267541	0.43484	-0.00949545	0.00158533	-5.98959	2.10372e-09
rs2453438	8	87882051	C	T	-5.05621	270159	0.874913	-0.0132661	0.00240983	-5.50498	3.69215e-08
rs1693584	8	101748917	C	T	2.56767	271422	0.308777	0.0092835	0.00169855	5.46556	4.61458e-08
rs11786807	8	105077013	G	A	3.62088	270512	0.426327	0.00967988	0.00158646	6.10155	1.05046e-09
rs10111766	8	115494614	A	G	-4.11429	271256	0.212867	-0.0107795	0.00191589	-5.62634	1.84073e-08
rs2447535	8	118946183	G	A	3.12303	269184	0.703844	0.0104721	0.00171974	6.08933	1.13382e-09
rs837080	8	130925116	C	T	3.10535	271584	0.467257	0.00987086	0.00157156	6.28092	3.36568e-10
rs28640053	8	133964786	A	C	4.53886	269757	0.163314	0.0118565	0.00212338	5.58381	2.35307e-08
rs1106761	8	142619234	A	G	-5.57334	260996	0.383351	-0.0152593	0.00162489	-9.39096	5.94582e-21
rs7018035	8	142694915	C	T	3.75147	261878	0.226789	0.011443	0.00188898	6.05776	1.38029e-09
rs10098073	8	143309504	A	C	-3.51577	265675	0.473573	-0.0110423	0.00157802	-6.99756	2.6045e-12
rs144336753	8	143356114	A	G	4.08979	271406	0.0194137	0.0393264	0.00572565	6.86846	6.48975e-12
rs77702622	8	143367857	A	G	-1.461	270758	0.0657432	-0.0191567	0.00317637	-6.03101	1.62934e-09
rs7460106	8	143534777	C	T	4.12783	259619	0.227917	0.0130436	0.00190525	6.84612	7.58815e-12
rs66671632	8	143680772	T	C	-1.77492	265222	0.126145	-0.0145575	0.00237641	-6.12584	9.02045e-10
rs2976397	8	143764613	T	G	2.7688	271027	0.420917	0.00892406	0.00158903	5.61603	1.95391e-08
rs11774212	8	145686505	T	C	5.2403	266715	0.516368	0.0115868	0.0015796	7.33529	2.21243e-13
rs2095614	9	1717960	A	G	3.65882	271580	0.697953	0.0125077	0.00170718	7.32654	2.36173e-13
rs17654592	9	1792095	G	A	3.81897	271084	0.238924	0.0169846	0.00183869	9.23736	2.52647e-20
rs1358906	9	3150887	A	G	3.6835	269143	0.38379	0.00950905	0.00161407	5.89136	3.83025e-09
rs7863447	9	14155418	A	G	4.44568	267653	0.847887	0.0161069	0.0021882	7.36079	1.82822e-13
rs7868984	9	23357826	C	T	7.74635	271030	0.415967	0.0240088	0.00159944	15.0107	6.24506e-51
rs117494884	9	23395514	T	C	-2.73585	269523	0.0596572	-0.0193774	0.0033695	-5.75083	8.88088e-09
rs7873964	9	23686349	C	A	-2.40432	268318	0.368004	-0.00954511	0.00163724	-5.83001	5.54238e-09
rs2026037	9	23762529	C	T	-2.51294	266613	0.166905	-0.0134365	0.00212136	-6.3339	2.39035e-10
rs1105307	9	72046040	A	G	-3.48162	271274	0.256875	-0.0113727	0.00179495	-6.33594	2.35899e-10
rs35098932	9	73024521	C	T	-3.21699	271427	0.44813	-0.00862865	0.00157792	-5.46836	4.54229e-08
rs10746593	9	82287819	C	A	3.64831	270744	0.770322	0.0104615	0.001865	5.60939	2.03039e-08
rs10780329	9	82443098	C	T	4.32374	270604	0.551581	0.0122112	0.00157748	7.74093	9.86912e-15
rs995698	9	87997869	A	G	-3.35758	268175	0.530312	-0.0115834	0.00157413	-7.35859	1.85857e-13
rs10120798	9	96443476	G	A	4.62171	268581	0.592531	0.0111112	0.00159849	6.95105	3.62574e-12
rs10820666	9	99234997	T	G	4.72229	271654	0.188284	0.0132392	0.00200559	6.60116	4.07962e-11
rs10979734	9	111946208	T	C	3.69159	269595	0.297654	0.0112153	0.00171683	6.53253	6.46669e-11
rs2068497	9	121992141	T	C	3.38121	269376	0.419161	0.0102762	0.00159219	6.4541	1.0886e-10
rs12375949	9	124617900	C	T	4.94286	271769	0.561368	0.0141883	0.00157997	8.98012	2.70479e-19
rs28661002	9	126335211	C	T	-2.84856	265748	0.23069	-0.0104538	0.00186745	-5.59791	2.16955e-08
rs4382592	9	134870755	G	T	3.17989	270378	0.699835	0.0134362	0.00171194	7.84849	4.21088e-15
rs7853213	9	135506947	T	C	2.07751	271747	0.236676	0.0100736	0.00184457	5.46122	4.72883e-08
rs214626	9	135718584	A	G	4.41843	270727	0.181641	0.0115139	0.00203471	5.65875	1.52483e-08
rs12783434	10	8505597	C	T	-4.35089	267976	0.012809	-0.040699	0.00718077	-5.66777	1.44668e-08
rs1291818	10	11132190	C	T	-2.76571	255817	0.469185	-0.0104038	0.00158486	-6.56448	5.22164e-11
rs10752262	10	12395100	T	C	2.85087	270514	0.430068	0.00910063	0.00159775	5.69592	1.22709e-08
rs12251362	10	12714269	A	G	2.72838	271025	0.534757	0.00910405	0.00157199	5.79143	6.9789e-09
rs10752310	10	13562322	G	A	3.69958	269493	0.808494	0.0108753	0.00199442	5.45286	4.95661e-08
rs2506141	10	33468014	C	T	-3.52087	268304	0.457213	-0.00869265	0.001578	-5.50864	3.61622e-08
rs12245197	10	53680107	T	C	-4.56259	269740	0.487762	-0.0086181	0.00157031	-5.48814	4.06192e-08
rs10994777	10	63233988	A	G	1.80465	271011	0.162357	0.0118022	0.00212689	5.54906	2.87217e-08
rs34730285	10	63575595	G	A	-3.95362	271483	0.429999	-0.00945256	0.00158388	-5.96799	2.40198e-09
rs10740109	10	65040139	A	C	3.27332	271666	0.729716	0.0105277	0.00176547	5.96313	2.47446e-09
rs7924036	10	65191645	T	G	4.42163	271674	0.503234	0.0142969	0.00156814	9.11711	7.71538e-20
rs113772416	10	65309157	G	A	4.07729	270092	0.072753	0.0179492	0.00324712	5.52773	3.24409e-08
rs12359372	10	67767951	C	T	5.62544	265344	0.32759	0.0114292	0.00167777	6.81214	9.61583e-12
rs10822745	10	67954065	C	T	-5.11434	269315	0.435069	-0.0119963	0.00158362	-7.57526	3.58406e-14
rs35751604	10	68182948	T	C	-3.26132	271625	0.245171	-0.0107851	0.00182544	-5.90819	3.45883e-09
rs6480234	10	68636894	C	T	2.87459	269532	0.470736	0.00951597	0.00157272	6.05065	1.44258e-09
rs35649565	10	87074564	A	G	3.74287	270017	0.245005	0.0105944	0.00182472	5.80608	6.39535e-09
rs73344830	10	103816828	G	A	-5.1097	267047	0.57999	-0.0157955	0.00159434	-9.90723	3.87214e-23
rs4919624	10	104021085	G	A	-1.68665	271302	0.205069	-0.0160967	0.00194233	-8.28733	1.15819e-16
rs11191491	10	104747373	T	C	-3.12198	271201	0.139542	-0.0123443	0.00226332	-5.45406	4.92334e-08
rs790647	10	106776484	A	C	-3.34395	269818	0.230841	-0.0133655	0.00186269	-7.17535	7.21213e-13
rs17807910	10	107521502	A	C	3.84645	270662	0.169285	0.0132423	0.00209344	6.32562	2.52212e-10
rs11245388	10	126539128	G	T	-3.25304	269689	0.571831	-0.0089929	0.00158634	-5.66895	1.43679e-08
rs4384309	10	133110596	A	G	4.38128	264875	0.45587	0.0111617	0.00158962	7.02157	2.19384e-12
rs12761761	10	133775375	T	C	3.53722	271121	0.253745	0.0137715	0.00183002	7.52532	5.25897e-14
rs7940022	11	12873906	T	G	3.51158	269656	0.679449	0.0127706	0.00168143	7.59506	3.07661e-14
rs11028324	11	25009908	A	G	5.49289	271712	0.483177	0.011221	0.00157354	7.13106	9.9598e-13
rs11030107	11	27694835	G	A	-5.13891	271505	0.264327	-0.0102107	0.0017776	-5.74406	9.24305e-09
rs628093	11	30758215	A	G	2.60185	271769	0.42843	0.00881127	0.001585	5.55918	2.71052e-08
rs7943853	11	39899634	T	C	2.56587	271490	0.76873	0.0103242	0.00186511	5.53544	3.1044e-08
rs75166711	11	46154590	A	G	3.57012	268714	0.143993	0.0138996	0.00223786	6.21111	5.26129e-10
rs1783976	11	57462752	C	T	-3.64315	270755	0.54693	-0.00964391	0.00157537	-6.12166	9.26032e-10
rs77128898	11	61313525	T	C	-3.31806	268801	0.033123	-0.0262959	0.00451508	-5.82401	5.74509e-09
rs7931563	11	61446425	G	T	3.41708	267836	0.377386	0.00937883	0.00162293	5.77897	7.51607e-09
rs118093058	11	62413673	T	G	3.43749	271607	0.138487	0.0145731	0.00230257	6.32907	2.46646e-10
rs490972	11	66079786	A	G	-5.05025	269235	0.468102	-0.0107962	0.00157584	-6.85106	7.33052e-12
rs11602616	11	72364077	C	T	-2.22066	269851	0.161213	-0.0164791	0.00213516	-7.71797	1.18202e-14
rs12290350	11	76480255	T	C	2.83708	263383	0.205951	0.0124684	0.00195867	6.36577	1.94309e-10
rs1880692	11	80338069	G	A	-4.47432	269772	0.468232	-0.0100636	0.00157248	-6.39985	1.55531e-10
rs11019128	11	90393587	T	C	-5.3632	271199	0.394758	-0.0114453	0.00160507	-7.1307	9.98583e-13
rs10765775	11	95656362	A	G	3.27837	267722	0.389908	0.0130073	0.00161892	8.03452	9.39425e-16
rs10831482	11	95837675	A	C	5.74033	270666	0.377371	0.0120268	0.00161904	7.42834	1.0997e-13
rs2462412	11	106902032	A	G	-4.10076	268850	0.770229	-0.0106507	0.00186745	-5.70334	1.17482e-08
rs17565975	11	111586950	A	G	-3.12343	265629	0.566766	-0.0104373	0.00158723	-6.57579	4.83951e-11
rs648044	11	114030799	G	A	-2.99852	248081	0.608856	-0.00919414	0.00164259	-5.59734	2.1766e-08
rs1143770	11	122017598	T	C	3.09555	268702	0.574225	0.0104566	0.00158785	6.58536	4.53778e-11
rs12574281	11	131205421	C	A	1.55735	267451	0.381133	0.00891959	0.00161776	5.51353	3.51701e-08
rs7108020	11	131289820	A	C	3.26986	266703	0.638101	0.00987459	0.0016369	6.03251	1.61435e-09
rs644487	11	132389950	A	G	3.74759	270847	0.53482	0.00915658	0.00157216	5.8242	5.73853e-09
rs1496246	11	133548061	G	A	-3.36134	262577	0.36976	-0.00966726	0.00163246	-5.92191	3.18217e-09
rs4539421	12	13416267	C	T	3.27435	269590	0.89431	0.0165162	0.00255248	6.47065	9.75815e-11
rs35309068	12	14535908	G	T	4.39231	271355	0.432629	0.0125317	0.00158232	7.91986	2.3777e-15
rs10846170	12	15533131	A	G	-3.1268	270224	0.243024	-0.0109561	0.00182894	-5.9904	2.09326e-09
rs7965154	12	23697725	A	C	-3.51745	268549	0.313464	-0.00945785	0.00169259	-5.58779	2.29983e-08
rs77835879	12	26522623	G	A	-2.90386	270493	0.100443	-0.0149683	0.00261187	-5.73086	9.99219e-09
rs4964046	12	27305310	G	A	2.71218	271769	0.345829	0.00984541	0.00164781	5.97486	2.3029e-09
rs7486424	12	48552898	C	T	-3.66307	270624	0.322689	-0.00991012	0.00167757	-5.90743	3.47479e-09
rs1054442	12	49389320	C	A	4.44579	271769	0.373312	0.0132944	0.00163109	8.15065	3.61979e-16
rs4641552	12	50047182	A	C	3.55131	271653	0.0708201	0.0190325	0.00307107	6.19734	5.74266e-10
rs1920045	12	54670398	T	C	4.32892	270942	0.411147	0.00969154	0.00159573	6.07344	1.25199e-09
rs80223410	12	56367966	T	C	-4.19732	256908	0.137397	-0.0135717	0.00233977	-5.80045	6.61358e-09
rs772921	12	56403577	T	C	5.29495	271355	0.342098	0.0170009	0.00165246	10.2883	7.95997e-25
rs7139165	12	58412978	A	C	2.1834	271284	0.701853	0.0102474	0.00176761	5.79732	6.73828e-09
rs753044	12	74489288	T	C	3.59089	263356	0.417332	0.00908538	0.00159705	5.68886	1.27888e-08
rs6539284	12	79592680	C	T	3.28408	270791	0.43274	0.010068	0.00158753	6.34196	2.26861e-10
rs10778831	12	82182597	G	A	3.8147	271169	0.152073	0.0143918	0.00218336	6.59161	4.35093e-11
rs324793	12	83946603	C	T	3.50783	270346	0.348701	0.0115805	0.00164595	7.03573	1.9822e-12
rs770083	12	89776284	C	T	-6.04236	268472	0.448304	-0.00989398	0.00157926	-6.26493	3.72997e-10
rs1558727	12	97680631	T	C	-4.13323	270871	0.50939	-0.0103329	0.0015686	-6.58734	4.47779e-11
rs11109106	12	97951882	T	G	-3.50946	271769	0.151421	-0.0122496	0.00218798	-5.59857	2.16125e-08
rs1663564	12	105546172	A	G	3.11153	271769	0.902253	0.0145299	0.00265445	5.47379	4.40507e-08
rs7977614	12	110115286	G	A	1.62812	271769	0.292217	0.0103387	0.00177842	5.81342	6.12086e-09
rs1671770	12	120946568	C	A	-4.85174	271647	0.830364	-0.0140486	0.00208843	-6.72688	1.73339e-11
rs10846920	12	122943231	T	C	3.02421	270052	0.741731	0.00982058	0.00179246	5.47883	4.28142e-08
rs10734901	12	123743447	A	G	-5.07098	270764	0.755466	-0.0197227	0.00182454	-10.8097	3.09741e-27
rs4943293	13	31838516	C	T	-3.55911	267310	0.712192	-0.0108342	0.00173675	-6.23822	4.42588e-10
rs7333291	13	55622027	T	C	3.46861	269606	0.122584	0.0133089	0.00239352	5.56041	2.69148e-08
rs9536961	13	55678332	G	A	4.16159	258164	0.342923	0.0119311	0.00167438	7.12566	1.03584e-12
rs12322997	13	58109428	T	C	5.47366	247534	0.36886	0.0111697	0.00164875	6.77468	1.2468e-11
rs9537779	13	58270736	G	A	3.03394	268502	0.25184	0.01016	0.00182609	5.56383	2.63924e-08
rs8002014	13	58358159	A	G	-6.77564	271327	0.264504	-0.0224724	0.00177797	-12.6393	1.28146e-36
rs61958175	13	58680250	G	A	3.20009	271769	0.0473914	0.0233693	0.00378827	6.16885	6.87886e-10
rs71432775	13	60323319	A	G	4.01588	271679	0.26946	0.0105466	0.00179392	5.8791	4.12508e-09
rs17060737	13	62608108	C	T	-3.30205	268499	0.267837	-0.0110581	0.00177375	-6.23432	4.53734e-10
rs7321274	13	69146186	G	A	-3.01094	271094	0.202264	-0.011849	0.00195254	-6.06851	1.29099e-09
rs17680429	13	71273494	T	G	-3.12043	263172	0.282982	-0.00999648	0.00175204	-5.70562	1.15922e-08
rs7988627	13	81631782	A	G	-3.84981	261903	0.562153	-0.0102466	0.00159032	-6.44314	1.17028e-10
rs4288865	13	91642587	A	C	-3.89296	271769	0.273515	-0.0108705	0.00175881	-6.1806	6.38578e-10
rs11620355	13	92044587	A	G	3.33929	267990	0.0844528	0.0165586	0.00284009	5.83031	5.53261e-09
rs9556958	13	99100046	T	C	-4.08411	264198	0.524421	-0.0108145	0.00157793	-6.85359	7.20179e-12
rs7990105	13	100780196	G	A	-3.10626	271769	0.248663	-0.0100136	0.00181509	-5.51682	3.4518e-08
rs277828	13	109693885	A	C	-4.01668	267593	0.258617	-0.0103107	0.00179477	-5.74486	9.19953e-09
rs8003934	14	23401142	G	A	3.80021	271535	0.6042	0.0127086	0.00160292	7.9284	2.2198e-15
rs11623285	14	24557642	G	T	2.58557	269397	0.138103	0.0126308	0.00229982	5.49209	3.97207e-08
rs8020023	14	26981079	A	G	4.45257	269460	0.236178	0.0147502	0.00184773	7.98289	1.42946e-15
rs1191468	14	29502262	A	G	2.84884	271769	0.831528	0.0125366	0.00210614	5.9524	2.64231e-09
rs4497585	14	29641356	C	T	-2.68887	271495	0.812078	-0.0157685	0.00200661	-7.85828	3.89442e-15
rs72673540	14	29822264	T	C	-4.62397	271225	0.0973675	-0.0223262	0.00271661	-8.21842	2.06195e-16
rs2787101	14	30105121	T	C	3.1123	265688	0.604852	0.00954475	0.00160872	5.93311	2.97244e-09
rs11627087	14	57300708	G	A	-3.15295	270105	0.070219	-0.0169261	0.00307027	-5.51291	3.52955e-08
rs1998459	14	58102523	G	A	3.34972	268680	0.514035	0.00897463	0.00157408	5.7015	1.18756e-08
rs4442732	14	61025617	G	A	-5.01719	270688	0.625035	-0.0108663	0.0016221	-6.69894	2.09934e-11
rs6573552	14	64750233	C	T	3.81726	270727	0.505169	0.00994752	0.00156853	6.34193	2.26909e-10
rs28827477	14	64946510	C	T	3.37668	264645	0.309755	0.00960223	0.0017031	5.6381	1.71933e-08
rs36048264	14	69415984	G	A	-2.50189	268365	0.382058	-0.00915892	0.00161618	-5.66703	1.4529e-08
rs242093	14	69481343	A	G	-3.37545	262224	0.570892	-0.00980808	0.00159214	-6.16029	7.26098e-10
rs2067854	14	72425819	A	G	3.46441	270319	0.210982	0.0134023	0.00192325	6.96858	3.20163e-12
rs730384	14	74889870	A	G	2.6693	264633	0.439048	0.00954538	0.00158573	6.01954	1.74914e-09
rs10498536	14	79785305	G	A	2.65802	266965	0.123441	0.0136481	0.00240724	5.66962	1.43116e-08
rs2998315	14	85032707	G	A	2.9697	271769	0.543791	0.0108791	0.00157465	6.90892	4.88352e-12
rs4904523	14	89723630	A	G	-3.85628	271004	0.511896	-0.00899872	0.00156865	-5.73662	9.65851e-09
rs1952183	14	89844111	G	A	2.21322	271632	0.489311	0.00874627	0.00156908	5.57414	2.48761e-08
rs736281	14	94287830	C	T	-2.30631	269620	0.598379	-0.00999676	0.00160073	-6.24511	4.23508e-10
rs2496482	14	99750164	T	C	3.0741	263953	0.418885	0.010093	0.00162526	6.21009	5.29557e-10
rs7147503	14	101539384	T	C	-2.59776	270932	0.367679	-0.00892268	0.00162932	-5.47633	4.34243e-08
rs8008382	14	104054425	C	T	2.88317	269587	0.702408	0.0110529	0.00171639	6.43965	1.19751e-10
rs7167688	15	26813137	T	C	-3.00123	269335	0.495062	-0.00874979	0.00156978	-5.5739	2.49099e-08
rs11635966	15	27234268	T	C	-2.02382	267354	0.360311	-0.00959536	0.00163942	-5.85289	4.831e-09
rs7403630	15	34654165	A	G	5.1998	259742	0.458873	0.0095115	0.00159838	5.95071	2.66989e-09
rs12906867	15	47508197	A	G	-4.55907	271458	0.396083	-0.0131526	0.00160331	-8.20341	2.33666e-16
rs4774494	15	47651161	C	T	-2.85858	271342	0.11887	-0.0138056	0.0024231	-5.6975	1.21575e-08
rs281302	15	47686662	A	G	-1.8287	255247	0.568957	-0.00916401	0.00159927	-5.73011	1.00363e-08
rs1656604	15	47794252	C	T	-2.68548	268744	0.460509	-0.0106782	0.00157565	-6.77705	1.22652e-11
rs2414073	15	50850558	C	A	-2.21788	271723	0.440824	-0.00909705	0.00157916	-5.76068	8.37761e-09
rs62018216	15	51387404	T	G	3.55635	271087	0.153307	0.0131136	0.00217694	6.02384	1.70323e-09
rs12908232	15	56009954	G	A	-2.72536	270772	0.521389	-0.00878576	0.00157035	-5.59477	2.2091e-08
rs3816752	15	56992844	G	A	-3.49008	268631	0.651209	-0.00972746	0.001648	-5.90258	3.57864e-09
rs12591647	15	65959729	C	T	2.90504	271474	0.17768	0.0126892	0.00205819	6.16526	7.03678e-10
rs62007773	15	69941370	C	T	-4.50144	255435	0.436673	-0.00959422	0.00161208	-5.95146	2.65768e-09
rs11855853	15	78012618	T	C	4.5352	266494	0.270137	0.0145369	0.0017754	8.18792	2.65771e-16
rs4778058	15	93456069	C	T	2.18922	254913	0.517804	0.00905144	0.00158662	5.70487	1.16432e-08
rs4984541	15	96911139	G	A	2.91546	271769	0.226098	0.0112431	0.00191268	5.87819	4.14775e-09
rs11865690	16	740682	T	C	3.61303	271525	0.222963	0.0115556	0.0018893	6.11633	9.57556e-10
rs9933256	16	1246748	G	A	-3.59868	269722	0.463498	-0.0107387	0.00158284	-6.78444	1.16535e-11
rs7195278	16	7663290	T	G	3.81316	267060	0.591582	0.0113555	0.00159879	7.1026	1.22434e-12
rs12926704	16	10241454	A	G	-4.27238	270387	0.106035	-0.0171146	0.00254942	-6.71314	1.90485e-11
rs1704147	16	12234877	T	C	-3.24013	271047	0.315075	-0.0111146	0.00168784	-6.58506	4.54715e-11
rs8052297	16	12503225	G	T	3.09701	269535	0.575601	0.00926539	0.00158776	5.83549	5.36319e-09
rs4140665	16	15381715	G	A	3.327	258651	0.749127	0.0109266	0.00195656	5.5846	2.34237e-08
rs7188873	16	24727064	G	A	-4.77124	270114	0.623505	-0.0109722	0.00162004	-6.77278	1.2633e-11
rs4787457	16	28555400	G	A	-6.30134	270183	0.369959	-0.017666	0.00162537	-10.8689	1.6214e-27
rs6565192	16	30585535	C	T	-3.0377	260899	0.466403	-0.00866007	0.0015882	-5.45275	4.95955e-08
rs4785187	16	49766772	A	G	-2.15825	270601	0.221767	-0.0104861	0.00189166	-5.54333	2.96779e-08
rs1108343	16	51211595	C	T	4.13698	271769	0.64879	0.0107018	0.00165144	6.48025	9.15711e-11
rs3809634	16	53538157	G	A	3.15281	261760	0.309083	0.0104911	0.00171633	6.11251	9.80734e-10
rs11866083	16	61503583	T	C	1.92231	270834	0.230916	0.0118173	0.0018709	6.31637	2.67784e-10
rs9929556	16	62193640	G	T	4.28453	267941	0.427245	0.00925274	0.00158835	5.82539	5.69786e-09
rs35316276	16	67850700	T	C	2.3275	271769	0.274507	0.0103599	0.00177737	5.82882	5.58203e-09
rs61757207	16	70358495	G	A	-2.2635	271769	0.0147809	-0.0399833	0.00697154	-5.73521	9.73896e-09
rs9927049	16	71860008	A	G	3.44223	269185	0.74671	0.0111795	0.00180542	6.19218	5.93363e-10
rs1013982	16	72450482	G	A	3.90824	266433	0.354264	0.00967498	0.00165664	5.84013	5.21595e-09
rs12919509	16	83606068	G	T	3.30374	267592	0.407927	0.0101445	0.00160023	6.33939	2.30677e-10
rs1050847	16	87443734	T	C	3.52596	267381	0.580507	0.00986385	0.0015951	6.18384	6.25612e-10
rs2447097	17	2278064	G	T	-4.54599	265121	0.542228	-0.00943497	0.00158147	-5.96595	2.43215e-09
rs2302761	17	7358520	T	C	3.11265	271769	0.212603	0.0116484	0.00191558	6.08086	1.19538e-09
rs12602286	17	19236954	T	G	4.07047	271495	0.874029	0.016414	0.00237098	6.92287	4.42596e-12
rs9891803	17	31609815	T	C	-6.15151	269099	0.486399	-0.00955286	0.0015777	-6.05493	1.40482e-09
rs12601380	17	34904985	C	A	4.05851	271769	0.412348	0.00886497	0.00159432	5.56036	2.69222e-08
rs12453682	17	37770005	T	C	3.08448	266558	0.696871	0.0097129	0.00171134	5.67562	1.38188e-08
rs118101047	17	38407864	A	G	-3.56055	271769	0.0235586	-0.0327173	0.00537405	-6.08802	1.14313e-09
rs2304987	17	42927965	A	G	-2.50761	271256	0.226795	-0.0123617	0.00187217	-6.60285	4.03319e-11
rs11652522	17	43055579	A	C	-2.87748	264193	0.0978678	-0.0150955	0.00265577	-5.68403	1.31554e-08
rs721579	17	43370481	T	C	-3.82296	271769	0.255804	-0.01085	0.00180282	-6.01834	1.76215e-09
rs117560908	17	43781083	T	C	3.6581	257641	0.259949	0.0109681	0.00187944	5.83583	5.35245e-09
rs55938136	17	43798360	G	A	-6.27285	271724	0.22657	-0.0184139	0.00195442	-9.42168	4.43922e-21
rs60814418	17	43850645	T	C	-6.41411	271363	0.227638	-0.018284	0.00189274	-9.66007	4.45562e-22
rs199516	17	44856485	T	C	6.07445	271686	0.782425	0.0162771	0.00190098	8.56249	1.10457e-17
rs9914918	17	46962021	A	G	3.57063	271455	0.290146	0.0110706	0.00173096	6.39565	1.59865e-10
rs62068747	17	50495502	G	T	4.18991	267835	0.182319	0.0115782	0.00203587	5.68711	1.29206e-08
rs9902820	17	56637545	C	A	4.50667	271720	0.393652	0.00882162	0.00160427	5.49883	3.8231e-08
rs7226066	17	79354785	G	A	2.8259	271069	0.369998	0.0115677	0.00170474	6.78565	1.15568e-11
rs8097125	18	13005473	C	T	-3.88638	268632	0.611182	-0.00880772	0.00161288	-5.46087	4.73805e-08
rs303752	18	21074255	A	G	-4.99607	258165	0.405742	-0.0133757	0.0016103	-8.30632	9.87188e-17
rs10460095	18	22624708	A	G	-4.14448	267448	0.571838	-0.0104334	0.00158786	-6.57075	5.00641e-11
rs4413048	18	25556490	C	A	-4.10935	268728	0.701652	-0.0107614	0.00171597	-6.27131	3.58022e-10
rs8098552	18	35091415	A	C	-2.35021	271489	0.158771	-0.0142445	0.00214491	-6.64107	3.11421e-11
rs9964724	18	35159124	T	C	6.21394	269446	0.68302	0.019222	0.00168664	11.3966	4.34645e-30
rs1427039	18	35347100	T	C	4.60946	268115	0.658712	0.0116106	0.00165645	7.0093	2.39518e-12
rs8092033	18	36526657	G	A	-3.93789	271703	0.213511	-0.0104746	0.00191268	-5.4764	4.34075e-08
rs7233920	18	37416318	A	G	-3.1521	267284	0.223592	-0.0125038	0.0018859	-6.63013	3.35382e-11
rs8095755	18	38943445	G	T	5.50211	270097	0.274318	0.0100252	0.0017583	5.7016	1.18686e-08
rs1557348	18	48682662	C	T	-2.63442	269746	0.543815	-0.00891458	0.00157647	-5.65476	1.56065e-08
rs1143768	18	50107977	C	T	-3.61239	270287	0.76396	-0.0107714	0.00184723	-5.83113	5.50517e-09
rs1431752	18	50372024	A	G	4.95215	271769	0.0698682	0.0190654	0.00307447	6.2012	5.60337e-10
rs17411339	18	50807359	G	A	-5.70725	268975	0.430332	-0.0139103	0.00158549	-8.7735	1.73203e-18
rs12954483	18	52734527	G	A	-5.29185	271769	0.898106	-0.0172267	0.00259182	-6.64657	3.00007e-11
rs613872	18	53210302	T	G	-5.09114	271769	0.824984	-0.0177744	0.00206263	-8.61734	6.85261e-18
rs2220926	18	58943386	C	T	2.51869	267261	0.572852	0.00897913	0.00158851	5.65254	1.5809e-08
rs11081529	18	75902735	C	T	-3.50557	269582	0.295849	-0.0120772	0.00172051	-7.01954	2.22604e-12
rs11663602	18	77578191	A	C	-3.38251	270452	0.274875	-0.0115481	0.00175743	-6.57101	4.99747e-11
rs76608582	19	4474725	A	C	3.75155	262858	0.0400235	0.0297154	0.00434476	6.83937	7.95432e-12
rs2287838	19	9959014	A	G	-1.85447	269886	0.555636	-0.00955385	0.00157901	-6.05054	1.44359e-09
rs113254113	19	13191646	T	C	-3.65402	270832	0.115697	-0.0163251	0.0025019	-6.52509	6.79614e-11
rs28666607	19	18333805	T	C	-4.73644	271586	0.288643	-0.0102554	0.00172983	-5.92854	3.05637e-09
rs4806187	19	36149761	G	A	4.78523	266204	0.493392	0.00905425	0.00157372	5.75341	8.74626e-09
rs10402747	19	45815248	C	T	-4.16401	267884	0.481371	-0.0106703	0.00158394	-6.73654	1.62205e-11
rs306757	20	3119133	A	G	3.67278	271769	0.356424	0.0098215	0.00163644	6.00176	1.95194e-09
rs1108641	20	14702391	T	C	3.99081	257766	0.690766	0.0115866	0.00170939	6.77818	1.21702e-11
rs8117703	20	14900614	G	A	4.03576	265373	0.220759	0.0104319	0.00189658	5.50039	3.78951e-08
rs199815	20	22320599	T	C	-2.79509	262036	0.643885	-0.0103355	0.00164702	-6.27528	3.49013e-10
rs2903589	20	41243052	T	C	-5.09655	269031	0.349147	-0.0108019	0.0016467	-6.55971	5.39115e-11
rs6513959	20	43620856	G	A	-2.89162	270201	0.292014	-0.0115143	0.00172527	-6.67394	2.49028e-11
rs6067645	20	49716117	A	G	-2.29415	262125	0.495878	-0.00905251	0.00159245	-5.68465	1.31081e-08
rs911149	20	58214637	C	T	-2.70743	271769	0.766171	-0.0109937	0.0018517	-5.9371	2.90109e-09
rs6123924	20	58219764	G	A	-3.8532	269772	0.152119	-0.0142999	0.00218635	-6.54057	6.12858e-11
rs6065080	20	59832791	C	T	5.09306	269866	0.644527	0.0131006	0.00163918	7.99215	1.32602e-15
rs2833477	21	33048864	C	T	2.48518	270733	0.111313	0.0145241	0.0024942	5.82312	5.77582e-09
rs2898191	21	34288509	C	A	-3.20134	271283	0.315064	-0.00940205	0.00171376	-5.48621	4.10646e-08
rs1964927	21	42653237	G	A	-4.28436	268574	0.645494	-0.013296	0.00164194	-8.09773	5.59954e-16
rs140147	22	30184599	A	G	-3.35271	270790	0.387031	-0.0105326	0.00161002	-6.54188	6.07494e-11
rs2213359	22	34287819	T	C	-3.65622	270804	0.708014	-0.0120943	0.00172472	-7.01234	2.34368e-12
rs11703948	22	38817047	G	A	3.61231	271769	0.103156	0.0160831	0.00258134	6.23054	4.64824e-10
rs12170452	22	40019773	G	A	-3.51113	269378	0.536285	-0.0109611	0.0015738	-6.96476	3.28953e-12
rs131172	22	44902759	G	A	-3.86857	269027	0.489713	-0.00893521	0.0015703	-5.69013	1.26945e-08
rs9615905	22	48875699	T	C	-5.06994	270461	0.457513	-0.00874455	0.00157563	-5.54989	2.85851e-08
rs1076780	22	50883359	G	A	-3.54947	267960	0.717514	-0.00972576	0.00175256	-5.54946	2.86549e-08
rs9616906	22	51104680	A	G	4.8215	271769	0.439726	0.013898	0.00158294	8.77988	1.63654e-18
rs9616934	22	51122593	A	C	-2.77674	271769	0.120781	-0.0142423	0.00243598	-5.84666	5.01539e-09
rs9616947	22	51151631	T	C	-2.85211	270524	0.374026	-0.0113734	0.00163339	-6.96305	3.3298e-12

## Sheet: B6. MTAG lead SNPs - SIOPS
Table B6. Association results for independent autosomal SNPs that reached genome-wide significance (P < 5×10-8) in the multi-trait GWAS (MTAG) of Standard International Occupational Prestige Scale (SIOPS)
rsid	CHR	BP	A1	A2	Z	N	FRQ	mtag_beta	mtag_se	mtag_z	pval
rs12137794	1	6705944	T	C	3.83917	271769	0.0864006	0.0168701	0.00274167	6.15321	7.59302e-10
rs34394051	1	6853091	G	A	4.51063	271743	0.157785	0.0146072	0.00213006	6.85762	7.00182e-12
rs1011124	1	7533164	G	A	-4.02395	267293	0.591061	-0.00895057	0.00156065	-5.73514	9.74292e-09
rs6678590	1	8886422	C	T	-3.55739	266131	0.833407	-0.01401	0.0020589	-6.8046	1.01333e-11
rs58130172	1	11540649	T	C	3.30261	258497	0.267846	0.0110131	0.00178925	6.15517	7.49987e-10
rs6702976	1	20882794	A	G	4.48463	267151	0.113352	0.0150708	0.00241944	6.22903	4.69334e-10
rs79523955	1	28799065	G	A	-4.40581	266245	0.097106	-0.0177333	0.00262727	-6.7497	1.48151e-11
rs10799122	1	29168766	T	G	-3.12126	269563	0.318013	-0.00977339	0.00164415	-5.94435	2.77552e-09
rs4949448	1	32062066	T	G	3.10033	266390	0.470303	0.00850161	0.0015464	5.49768	3.84815e-08
rs10798888	1	32199099	T	G	-3.87339	271661	0.170902	-0.0154242	0.00203704	-7.57189	3.67832e-14
rs12028010	1	41764471	C	T	-3.3943	268252	0.23094	-0.0138987	0.0018182	-7.64422	2.10217e-14
rs11209971	1	41844293	G	A	3.80488	265614	0.700528	0.00982257	0.00167542	5.86276	4.55232e-09
rs2992037	1	43949810	G	A	-4.27684	257244	0.681567	-0.0142682	0.00165618	-8.61512	6.9871e-18
rs3791138	1	44050027	C	A	5.64756	270990	0.784636	0.0199701	0.00186116	10.7299	7.36891e-27
rs145155829	1	44165646	T	C	2.72983	266316	0.034046	0.0254293	0.00457922	5.55318	2.80519e-08
rs11811978	1	53739367	A	G	-5.54802	271481	0.415919	-0.00877777	0.00155182	-5.65642	1.54565e-08
rs2764684	1	58537919	T	C	3.44257	268809	0.821704	0.0128467	0.00200328	6.41284	1.42832e-10
rs9436866	1	69427576	C	A	2.26209	271596	0.0942889	0.0152784	0.00263267	5.80338	6.49907e-09
rs481940	1	71442457	C	T	-5.03889	269626	0.73581	-0.0125088	0.00173659	-7.20311	5.88543e-13
rs72677177	1	72120034	A	G	5.18517	269905	0.401402	0.0106648	0.00156342	6.82146	9.01195e-12
rs1905976	1	72513186	G	T	-3.41967	269575	0.505668	-0.00916805	0.00153146	-5.98647	2.14439e-09
rs34305371	1	72733610	A	G	5.67922	271769	0.101886	0.0272543	0.00255944	10.6485	1.77137e-26
rs1903376	1	72839905	T	C	-5.68058	270500	0.206148	-0.0169122	0.00189175	-8.94001	3.89139e-19
rs12145291	1	74161795	C	T	3.28879	255600	0.0402093	0.0289295	0.00403085	7.17702	7.1247e-13
rs504866	1	74685240	C	T	3.31559	271769	0.489259	0.0106752	0.00152983	6.97804	2.99322e-12
rs1527683	1	74822937	C	T	3.1963	269868	0.219146	0.0146976	0.00185066	7.94181	1.99256e-15
rs116051875	1	75481099	C	A	4.25377	270332	0.0499571	0.0244172	0.00352913	6.91876	4.55628e-12
rs1335482	1	78603463	C	T	-3.00486	266816	0.48132	-0.00922748	0.00153482	-6.01209	1.83144e-09
rs56174996	1	91145181	A	G	-4.08234	269593	0.132622	-0.013744	0.00226056	-6.07993	1.20236e-09
rs1008078	1	91189731	T	C	-5.45463	268806	0.394932	-0.0169131	0.00156812	-10.7856	4.02546e-27
rs7526112	1	93747683	G	T	-4.30991	269833	0.360784	-0.0121591	0.00159419	-7.62712	2.40054e-14
rs237435	1	94030534	T	C	2.28385	271504	0.769506	0.00995894	0.00181611	5.48368	4.16576e-08
rs6690195	1	96221653	T	C	-4.48986	266837	0.487307	-0.0122224	0.00153456	-7.96475	1.65556e-15
rs137858393	1	96454977	G	A	-2.63938	271424	0.0664569	-0.0182141	0.00310158	-5.87251	4.2924e-09
rs321255	1	96469259	G	T	-3.26881	270179	0.405452	-0.0117404	0.00155897	-7.53091	5.03891e-14
rs4506495	1	98404234	C	T	-3.45228	270878	0.16484	-0.0164418	0.00206212	-7.97327	1.54535e-15
rs6666119	1	110040310	G	A	3.89001	268050	0.304779	0.012069	0.00166482	7.24945	4.18473e-13
rs12116477	1	110636625	A	G	-2.23065	271769	0.355653	-0.00925122	0.00160689	-5.7572	8.55187e-09
rs535930	1	110724488	A	G	-2.49709	266148	0.539799	-0.00893196	0.00154834	-5.76874	7.98646e-09
rs59123361	1	110766454	A	G	-3.6484	271769	0.102475	-0.0180073	0.00257003	-7.00663	2.44123e-12
rs12760040	1	114096474	C	T	-3.69325	270846	0.0301555	-0.0264757	0.00452565	-5.85014	4.91154e-09
rs147633738	1	156320524	T	C	-3.57516	271319	0.0658708	-0.0177898	0.0031323	-5.67947	1.35113e-08
rs3027001	1	159169463	T	C	-2.13975	264061	0.237782	-0.0119417	0.0018054	-6.61444	3.72961e-11
rs35039375	1	171516863	G	A	-2.65095	269918	0.0897402	-0.018368	0.00267937	-6.85534	7.11412e-12
rs4652135	1	175837673	C	A	-2.91392	270723	0.269996	-0.0103206	0.00172607	-5.97926	2.2416e-09
rs17498867	1	182077680	A	G	-3.86587	268011	0.184444	-0.0123478	0.00197594	-6.24908	4.12879e-10
rs861576	1	184725397	T	C	-2.85847	263897	0.409656	-0.00939649	0.00156197	-6.0158	1.78998e-09
rs2820314	1	201872209	C	A	-3.9148	271677	0.338906	-0.0116626	0.00161607	-7.21662	5.32976e-13
rs11588857	1	204587047	A	G	4.63132	271569	0.209354	0.0198266	0.00187988	10.5467	5.26024e-26
rs6429082	1	235600129	C	T	4.43596	271677	0.518469	0.010683	0.0015306	6.97958	2.96071e-12
rs3943093	1	243458502	T	C	-4.15716	270840	0.32142	-0.0132503	0.00163834	-8.08768	6.08118e-16
rs11695489	2	4926182	T	C	5.04309	270744	0.193925	0.0135047	0.00193536	6.97789	2.99654e-12
rs76076331	2	10977585	T	C	4.42458	269328	0.122059	0.0179569	0.00234336	7.66289	1.81789e-14
rs1734370	2	10978710	G	A	-1.45652	271637	0.292317	-0.00922997	0.00168151	-5.4891	4.03993e-08
rs1430048	2	16651470	A	C	-2.69879	271204	0.705734	-0.00968355	0.00167865	-5.76865	7.99078e-09
rs61533748	2	22582968	C	T	-3.79366	268240	0.389224	-0.00875078	0.00157267	-5.56426	2.63263e-08
rs116587446	2	23902863	T	G	-4.6636	271709	0.0522544	-0.0191334	0.00343654	-5.56763	2.58229e-08
rs13418565	2	35019035	C	T	-4.0956	268399	0.447308	-0.00874308	0.00154096	-5.67379	1.39676e-08
rs12468040	2	44854981	G	T	-4.55547	270855	0.621083	-0.0136079	0.00157721	-8.62782	6.25308e-18
rs1527920	2	49707210	T	G	2.13301	268521	0.444941	0.00863152	0.00154279	5.59473	2.2096e-08
rs939400	2	50645890	T	G	-2.82033	269450	0.358901	-0.00927913	0.00159755	-5.80836	6.30877e-09
rs10865247	2	50715796	C	A	3.37247	268294	0.480641	0.00848825	0.00153362	5.53478	3.11615e-08
rs17502934	2	50994255	T	G	-2.71627	269944	0.142376	-0.0131002	0.00219075	-5.97976	2.2347e-09
rs62140730	2	51520999	G	A	2.24603	269530	0.258485	0.00984849	0.00174896	5.63105	1.79118e-08
rs13010288	2	51824512	T	G	2.60108	270054	0.133934	0.0167778	0.00224807	7.46319	8.44504e-14
rs35577149	2	57931347	C	T	3.26049	271330	0.411587	0.00946092	0.00155492	6.08452	1.16842e-09
rs7595529	2	58122650	G	A	-1.74168	271281	0.0727474	-0.0171686	0.00299052	-5.741	9.41181e-09
rs4672332	2	60173540	T	C	-3.55266	267753	0.466785	-0.0098082	0.00153667	-6.38276	1.73921e-10
rs10189857	2	60713235	G	A	-5.36186	271769	0.431353	-0.0162079	0.0015441	-10.4967	8.94851e-26
rs45474996	2	60723905	A	G	5.3015	271581	0.113421	0.0177769	0.00245655	7.23654	4.60265e-13
rs2665668	2	60768978	A	G	-2.58083	256577	0.64108	-0.0096567	0.00161188	-5.99094	2.08632e-09
rs356999	2	60811584	G	A	3.68495	271079	0.626729	0.0110576	0.00158172	6.99088	2.73169e-12
rs56949301	2	60946680	A	G	4.30526	266075	0.207633	0.0110924	0.00189145	5.8645	4.50501e-09
rs10496091	2	61482261	A	G	-3.35825	271769	0.2804	-0.0124681	0.00170247	-7.32355	2.41492e-13
rs6731373	2	68503044	A	G	-3.31681	271769	0.360678	-0.010578	0.00160306	-6.59863	4.14964e-11
rs2706762	2	70488470	T	C	2.85215	271769	0.149524	0.0136523	0.00216665	6.30111	2.95514e-10
rs11686019	2	73783910	A	G	-4.2684	271318	0.237721	-0.0102338	0.0017982	-5.69113	1.262e-08
rs77599217	2	80413713	C	T	2.97797	271404	0.0906177	0.0168681	0.00268294	6.28717	3.23306e-10
rs75708852	2	98167176	A	C	-4.24721	268877	0.0368886	-0.0279782	0.00434194	-6.44372	1.16584e-10
rs62154930	2	98816451	A	C	2.64974	271690	0.0756414	0.0168262	0.00289223	5.81773	5.96516e-09
rs62156352	2	99049789	C	T	2.47927	270650	0.0242694	0.0288254	0.00513755	5.61073	2.01478e-08
rs2043007	2	100348673	T	C	3.73309	269004	0.544879	0.0119537	0.00153807	7.77185	7.73484e-15
rs12712067	2	100763900	T	G	3.96802	271462	0.357586	0.0116232	0.00159585	7.28343	3.2543e-13
rs4851263	2	100801867	G	A	3.52198	271769	0.896971	0.0146248	0.00252862	5.78372	7.30672e-09
rs11123818	2	100867308	A	G	6.54004	271536	0.379918	0.0195073	0.0015758	12.3793	3.38152e-35
rs72821169	2	100921592	T	C	-2.20398	262296	0.0542822	-0.0219222	0.00342496	-6.40072	1.54649e-10
rs71413877	2	100924822	A	G	3.26041	268393	0.0379462	0.0336903	0.00408774	8.24178	1.69668e-16
rs1837140	2	101073387	A	C	4.21713	271630	0.172201	0.0154065	0.00202566	7.60566	2.8345e-14
rs2942884	2	101323578	A	G	-4.39362	268796	0.457096	-0.00970176	0.00154314	-6.28702	3.23607e-10
rs77702819	2	101328728	T	G	4.36522	267723	0.0924444	0.0176294	0.00267377	6.59347	4.29677e-11
rs6719646	2	103817504	G	A	-1.97592	270589	0.278232	-0.00974486	0.00172681	-5.64327	1.6685e-08
rs71415374	2	104155414	T	C	2.88507	269204	0.0921457	0.0181976	0.00270058	6.7384	1.60136e-11
rs2570497	2	104441546	T	C	-3.86989	266555	0.642612	-0.0111038	0.00160045	-6.93795	3.97819e-12
rs3087523	2	105977776	A	G	-4.25688	268188	0.122925	-0.014554	0.00233372	-6.23638	4.47812e-10
rs12712269	2	107564115	C	T	2.15305	267023	0.61193	0.00928255	0.0015735	5.89931	3.65014e-09
rs6739686	2	125003039	T	G	4.51464	270259	0.277976	0.0114853	0.00170845	6.72267	1.78422e-11
rs13010566	2	125873208	C	A	3.90108	271616	0.526977	0.00950535	0.00153184	6.20517	5.46364e-10
rs76509453	2	126023667	G	A	-4.00375	268240	0.0934424	-0.0170255	0.00263273	-6.46686	1.00062e-10
rs77609760	2	142358950	G	A	-3.48923	271545	0.0670239	-0.0253833	0.00305857	-8.29907	1.04927e-16
rs13428598	2	144250487	T	C	2.43088	270794	0.391822	0.0134362	0.00156744	8.57205	1.01662e-17
rs1427298	2	145214421	T	C	2.95687	261332	0.426806	0.00888852	0.00155894	5.70166	1.18649e-08
rs7560871	2	145616899	A	G	-3.04183	271259	0.0694244	-0.0176488	0.00300958	-5.86421	4.51273e-09
rs7575637	2	145796251	A	G	5.21937	269015	0.460147	0.0116135	0.00153673	7.55729	4.1156e-14
rs17675734	2	148379965	C	A	2.94253	259583	0.197727	0.0107853	0.00193662	5.56916	2.55971e-08
rs67654519	2	155477258	T	C	-3.36822	269721	0.488167	-0.0100803	0.00153167	-6.58129	4.66397e-11
rs6436555	2	157488277	C	A	-3.80404	267228	0.511915	-0.00973856	0.00153491	-6.34473	2.22813e-10
rs12692596	2	161265910	T	C	-5.00355	269403	0.372386	-0.00974223	0.00158398	-6.15047	7.72534e-10
rs55874516	2	161359854	A	G	4.27381	270368	0.032637	0.0294347	0.00431072	6.82825	8.59581e-12
rs7309	2	162092640	A	G	-4.16563	267136	0.495976	-0.0143912	0.00153351	-9.38447	6.32309e-21
rs2284871	2	162888055	T	C	3.70735	270150	0.299608	0.0122308	0.00167094	7.3197	2.48526e-13
rs12998828	2	164395069	G	A	-2.97253	269797	0.299518	-0.00977746	0.00167142	-5.8498	4.92173e-09
rs1867864	2	166179650	T	C	-4.08221	271624	0.587354	-0.00905403	0.0015535	-5.82816	5.6043e-09
rs7608126	2	172747588	G	A	3.25733	271699	0.757677	0.0112247	0.00179531	6.25226	4.04567e-10
rs13009008	2	174043233	G	A	2.95798	271449	0.675038	0.00960793	0.00163309	5.88327	4.02234e-09
rs4972400	2	174171884	A	G	3.78997	271432	0.346197	0.00967317	0.00162019	5.97038	2.36696e-09
rs2919151	2	174193639	G	T	-3.47486	266181	0.522511	-0.00862602	0.00154229	-5.593	2.23174e-08
rs72917504	2	175225018	T	C	-3.65564	270006	0.0578895	-0.0179963	0.00327967	-5.48721	4.08322e-08
rs11694904	2	180925445	T	C	3.0756	268467	0.310215	0.0107031	0.00165744	6.4576	1.06376e-10
rs4666851	2	183378875	C	A	-4.62409	268639	0.394451	-0.0113666	0.00156749	-7.25144	4.1235e-13
rs115438240	2	185883877	G	T	2.61993	265647	0.0482464	0.0200516	0.00358717	5.58981	2.27314e-08
rs10205057	2	186139826	T	C	3.53458	271162	0.561932	0.00924723	0.00156556	5.90664	3.49152e-09
rs62179650	2	189135884	A	G	4.42653	271588	0.304728	0.0122252	0.00168711	7.24624	4.28486e-13
rs1807235	2	189485670	T	C	-3.29133	271573	0.0350182	-0.0294154	0.00418269	-7.03266	2.02627e-12
rs11675476	2	193853269	T	C	-4.34982	270454	0.529541	-0.0109112	0.00153329	-7.1162	1.10941e-12
rs6756148	2	199371044	T	C	-4.17949	267224	0.87514	-0.0137596	0.0023571	-5.83752	5.29848e-09
rs1455349	2	199497285	G	A	-6.11318	263615	0.460592	-0.0153523	0.00154357	-9.94594	2.62688e-23
rs10445790	2	201078088	C	T	-3.83637	267015	0.393317	-0.0110114	0.00156971	-7.01493	2.30071e-12
rs4675248	2	202880230	G	A	2.71659	268472	0.607404	0.00930688	0.00156894	5.93194	2.99375e-09
rs4132462	2	212635589	T	C	-6.41147	268716	0.307412	-0.0153178	0.00166882	-9.17883	4.35793e-20
rs138105457	2	212648667	G	T	4.19795	263422	0.19974	0.0107096	0.00193728	5.52818	3.2357e-08
rs6757087	2	212680523	G	T	3.99585	260266	0.423175	0.00969255	0.00156062	6.21069	5.27535e-10
rs7597126	2	215009358	C	T	2.75567	269369	0.498606	0.00884826	0.00154203	5.73806	9.57674e-09
rs10168841	2	215150946	T	C	-3.05248	267497	0.934926	-0.0177159	0.00312698	-5.6655	1.46592e-08
rs4673830	2	215339783	A	G	3.49168	269650	0.0601632	0.0189729	0.00323707	5.86113	4.59722e-09
rs13029509	2	215374209	A	G	-4.07843	269519	0.479515	-0.010512	0.00153378	-6.85364	7.19928e-12
rs1971218	2	221835288	G	A	-4.96739	269006	0.472947	-0.00881735	0.00155889	-5.65616	1.54797e-08
rs6436552	2	226283227	T	C	-1.80436	271444	0.813698	-0.0111621	0.0019645	-5.6819	1.33209e-08
rs6740674	2	226471864	T	C	1.59627	270919	0.663425	0.00921604	0.00161914	5.69193	1.25613e-08
rs67890737	2	228984644	A	C	-2.77559	271675	0.340705	-0.0094636	0.00161364	-5.86475	4.49821e-09
rs6731359	2	228995915	A	C	2.28945	271014	0.135416	0.0126357	0.00225137	5.61243	1.99506e-08
rs10205801	2	233597196	A	G	-3.83199	271479	0.552533	-0.00934947	0.00153909	-6.07469	1.24229e-09
rs35811586	2	233743794	T	C	3.41507	271769	0.0569362	0.020594	0.00336389	6.12207	9.23662e-10
rs75548872	2	236619713	C	T	-4.08653	271769	0.252619	-0.010195	0.00184636	-5.52166	3.35811e-08
rs3902825	2	236671792	A	G	4.00011	268534	0.225255	0.010628	0.00183701	5.78545	7.23193e-09
rs62190914	2	236788175	C	T	-3.60293	269947	0.361121	-0.0104331	0.0015954	-6.5395	6.17267e-11
rs2034670	2	237106201	G	A	-4.21146	266829	0.19369	-0.0128237	0.00194251	-6.6016	4.06757e-11
rs60307735	3	8249587	T	C	5.8324	270571	0.34884	0.0126738	0.00160677	7.88775	3.07673e-15
rs9882532	3	16865845	C	T	-4.55513	266393	0.35521	-0.0120666	0.00160278	-7.52856	5.1304e-14
rs4685405	3	16981683	T	G	-4.2548	269411	0.171326	-0.0112689	0.00203228	-5.54493	2.94073e-08
rs112512729	3	24905460	G	T	4.01305	266766	0.0668114	0.0179688	0.00307679	5.84012	5.21643e-09
rs191581471	3	43330485	G	T	3.48407	271192	0.0150963	0.0360363	0.00649539	5.54798	2.88995e-08
rs62262084	3	47653822	T	C	-3.45157	271660	0.254758	-0.0117508	0.00176428	-6.6604	2.73085e-11
rs143338674	3	48003782	C	A	-2.60739	271135	0.0192561	-0.0318513	0.00578457	-5.50625	3.66561e-08
rs116033001	3	48194646	A	C	2.93587	271516	0.0540318	0.0192707	0.00347292	5.54886	2.87542e-08
rs73074316	3	48406223	G	A	3.69958	271769	0.0523202	0.0223202	0.00354087	6.30358	2.90842e-10
rs35761247	3	48623124	A	G	5.02028	271769	0.058971	0.0277824	0.00329811	8.42371	3.64736e-17
rs80026423	3	48734861	T	C	-3.41938	260824	0.0462592	-0.0243445	0.0037446	-6.50124	7.96611e-11
rs188146975	3	48947188	A	G	-5.51068	270070	0.088253	-0.0240886	0.00289471	-8.32158	8.67971e-17
rs141260127	3	49374250	T	C	3.8745	269561	0.042853	0.029005	0.00386631	7.502	6.28499e-14
rs13090388	3	49391082	T	C	10.6488	271029	0.304331	0.0275259	0.00166273	16.5547	1.4809e-61
rs17598137	3	49891362	A	C	-4.52228	269241	0.104289	-0.021991	0.00252226	-8.71874	2.81325e-18
rs140867372	3	49945862	A	G	3.78527	271498	0.0126465	0.0391659	0.00698136	5.61006	2.02254e-08
rs142344547	3	49956036	A	G	5.65226	269498	0.0565607	0.020114	0.00335734	5.99106	2.08473e-09
rs7627910	3	49971831	C	T	-9.42611	269893	0.462874	-0.0210292	0.00153641	-13.6873	1.21001e-42
rs112634398	3	50075494	G	A	-4.04248	265462	0.0416048	-0.0355329	0.0039421	-9.0137	1.99223e-19
rs2298955	3	50431194	C	T	-4.41701	269241	0.14248	-0.0129301	0.0022041	-5.86641	4.45338e-09
rs73082936	3	50512974	T	C	2.9118	267698	0.0918927	0.0166114	0.0026759	6.20777	5.37427e-10
rs74453875	3	52046707	A	G	3.61928	271769	0.0353223	0.02405	0.00421555	5.70506	1.16304e-08
rs3774602	3	53823098	T	C	-4.20804	271407	0.383081	-0.0100704	0.00157341	-6.40036	1.55015e-10
rs145601829	3	53851505	T	C	-2.63275	269241	0.011304	-0.0420381	0.00759333	-5.53619	3.09125e-08
rs35871234	3	60835863	A	G	-3.94007	269903	0.209203	-0.0116052	0.00189424	-6.12661	8.97707e-10
rs6774533	3	62471086	T	C	2.00307	254871	0.712715	0.0108107	0.00171702	6.29621	3.05006e-10
rs9841975	3	64446112	G	A	2.16528	256107	0.449642	0.00927921	0.00155202	5.97881	2.2478e-09
rs77554090	3	65711935	T	C	-2.78334	270038	0.0739303	-0.0178677	0.00294176	-6.0738	1.24916e-09
rs34313089	3	70083720	T	C	2.17926	271724	0.0764526	0.0191927	0.00287805	6.66865	2.58173e-11
rs35480566	3	71583177	G	A	6.1032	268128	0.440312	0.0136034	0.00154508	8.80434	1.31622e-18
rs12486275	3	72377190	T	C	-3.55833	265249	0.339098	-0.00942258	0.00162412	-5.80164	6.56703e-09
rs13318986	3	82533639	A	G	1.8644	271707	0.33598	0.00981117	0.00162188	6.04926	1.45513e-09
rs9830359	3	85397118	C	T	4.55365	270273	0.887512	0.0146385	0.00242478	6.03704	1.56964e-09
rs66568921	3	85672018	G	T	4.6454	264178	0.35129	0.0145777	0.00163381	8.92249	4.55909e-19
rs34420304	3	94016006	T	C	3.10482	263083	0.455299	0.00859822	0.00157067	5.47425	4.39368e-08
rs28513882	3	107296628	A	G	-3.88259	270150	0.183137	-0.0116846	0.001979	-5.9043	3.54158e-09
rs709500	3	107692467	G	A	5.45647	271737	0.147549	0.0122674	0.00215635	5.68897	1.27809e-08
rs7640424	3	107820063	T	C	1.18742	269433	0.312846	0.00926335	0.00165271	5.60496	2.08306e-08
rs2290601	3	108112760	T	C	-4.01023	271075	0.767631	-0.0136256	0.00181141	-7.5221	5.39018e-14
rs55700315	3	116528735	C	T	-2.73574	270356	0.231639	-0.0127094	0.00181413	-7.0058	2.45581e-12
rs4358247	3	123719725	C	T	-4.02118	270693	0.278428	-0.0116455	0.00170757	-6.81995	9.10691e-12
rs6785699	3	127062401	A	G	3.30705	267072	0.192929	0.0109839	0.00194451	5.64868	1.6168e-08
rs9289300	3	127144988	C	T	2.90623	268579	0.156332	0.013872	0.00210951	6.57592	4.83517e-11
rs2885198	3	143636421	G	A	-2.05717	262131	0.465023	-0.00850918	0.00154266	-5.51592	3.46954e-08
rs13064267	3	168729441	G	A	-3.84989	271039	0.205939	-0.0138219	0.00189231	-7.30424	2.7884e-13
rs77025239	3	180734185	A	G	-4.61316	270107	0.150714	-0.0145853	0.00214165	-6.81029	9.73989e-12
rs150537577	4	705629	G	A	3.3292	271605	0.073386	0.0165704	0.00299093	5.5402	3.02123e-08
rs7655104	4	2868067	T	G	4.73028	270933	0.287436	0.0139462	0.00169058	8.24937	1.5923e-16
rs363096	4	3180021	C	T	3.77114	269871	0.575375	0.0120094	0.00154881	7.75396	8.90733e-15
rs112820797	4	3182738	T	G	4.56511	266421	0.102567	0.0164399	0.00258744	6.35373	2.10149e-10
rs362307	4	3241845	T	C	-3.90089	269217	0.0725289	-0.0207888	0.00297751	-6.98195	2.91103e-12
rs6853599	4	3445610	T	C	3.51169	268847	0.179068	0.0119623	0.00201984	5.92241	3.17262e-09
rs13147223	4	17271720	G	A	-1.60925	271769	0.437495	-0.00915643	0.0015702	-5.83137	5.49752e-09
rs2011603	4	18025484	A	G	-4.29328	271769	0.737798	-0.00954342	0.00174132	-5.48058	4.23928e-08
rs62301454	4	21937854	C	T	3.10562	264537	0.409196	0.00983169	0.00156984	6.26286	3.77982e-10
rs36083520	4	23715876	C	T	2.33598	265584	0.17524	0.0133079	0.00202	6.58809	4.45526e-11
rs34811474	4	25408838	A	G	4.00906	271769	0.232808	0.0103962	0.00187112	5.55614	2.75799e-08
rs6819406	4	30914803	C	T	3.98713	270338	0.663518	0.00909442	0.00161978	5.6146	1.97015e-08
rs337637	4	38604470	A	G	2.63257	271499	0.378127	0.00941474	0.00157728	5.96896	2.38773e-09
rs6857629	4	39684977	A	G	-3.47344	270530	0.244411	-0.0107872	0.00179002	-6.02634	1.67714e-09
rs12646216	4	45980056	T	C	3.70589	267886	0.405294	0.00990924	0.00156218	6.3432	2.25045e-10
rs9998041	4	62914954	T	G	3.36822	269178	0.24674	0.0103452	0.00177823	5.81769	5.96651e-09
rs12646297	4	65803784	A	G	-2.86667	268717	0.704606	-0.0102672	0.00167913	-6.1146	9.68014e-10
rs10011993	4	67093452	C	A	3.42598	271769	0.395448	0.00960012	0.00156674	6.12746	8.92909e-10
rs12508529	4	67823402	T	G	5.42157	271356	0.573422	0.0129738	0.0015466	8.38859	4.92011e-17
rs72636697	4	68016609	T	C	-4.02166	269270	0.132989	-0.0158466	0.00229006	-6.91973	4.52505e-12
rs35225200	4	103146888	C	A	-3.50926	262997	0.0732423	-0.0193313	0.00297252	-6.50333	7.85638e-11
rs1391438	4	106151843	C	T	-6.10779	271521	0.68988	-0.0156787	0.00165357	-9.48174	2.50082e-21
rs9992793	4	106325900	T	C	-4.29438	271634	0.490246	-0.00978899	0.00152989	-6.3985	1.56908e-10
rs17008180	4	106406083	C	A	3.58431	270063	0.131784	0.0133478	0.00226299	5.89828	3.67304e-09
rs6534322	4	122695318	A	C	-2.78412	271103	0.0587581	-0.0179698	0.00325306	-5.52395	3.31463e-08
rs13145650	4	122963344	T	C	-3.74491	271138	0.913985	-0.0174283	0.00272842	-6.38771	1.68384e-10
rs6534338	4	123026869	C	T	-5.1291	266458	0.703409	-0.00970239	0.00167966	-5.77639	7.63209e-09
rs12643771	4	140753103	T	C	2.00083	265147	0.312887	0.0123726	0.00165665	7.46843	8.11572e-14
rs6852749	4	140864455	T	C	2.66728	271522	0.371073	0.00926911	0.00158323	5.85456	4.78287e-09
rs1876765	4	147772419	G	A	3.79672	270330	0.294701	0.0115986	0.00167875	6.90907	4.87837e-12
rs6823423	4	152604723	C	T	-4.23769	269091	0.486768	-0.00976048	0.00153233	-6.36971	1.89381e-10
rs71607150	4	158547154	A	C	3.8233	269186	0.0770991	0.0158519	0.00289298	5.47943	4.26699e-08
rs2347526	4	159853577	C	T	3.22975	271727	0.656556	0.0125219	0.00161085	7.77344	7.63854e-15
rs998887	4	160494997	A	C	3.82753	271082	0.519212	0.0123309	0.0015312	8.05309	8.07266e-16
rs195932	4	163558994	G	A	-4.00085	271209	0.637831	-0.0103726	0.00159163	-6.51698	7.17381e-11
rs6821231	4	170959988	T	C	-2.84983	271277	0.261353	-0.0105719	0.00175126	-6.03673	1.57272e-09
rs11732657	4	172427073	A	G	-2.89343	267171	0.741969	-0.0117332	0.00175353	-6.69122	2.21322e-11
rs12640626	4	176626272	A	G	3.24743	269773	0.563885	0.0108475	0.00154385	7.0263	2.12082e-12
rs62336286	4	183725804	A	G	2.90689	271697	0.0717895	0.0187793	0.00299532	6.26955	3.62104e-10
rs7693161	4	184791916	A	G	-3.75245	269104	0.597945	-0.0092852	0.00156203	-5.9443	2.77644e-09
rs13163845	5	3264389	C	T	4.80136	261937	0.14263	0.013732	0.00222375	6.17513	6.61072e-10
rs2434672	5	11471879	A	C	3.37675	256455	0.524757	0.00918485	0.00154621	5.94022	2.84646e-09
rs16894044	5	24921617	C	T	-3.75861	271769	0.230771	-0.0103048	0.0018183	-5.66727	1.45087e-08
rs17563464	5	26913774	A	C	-3.28133	259749	0.217504	-0.0130494	0.00189806	-6.87514	6.19301e-12
rs10940921	5	30808645	G	T	-1.6701	266417	0.584039	-0.00905348	0.00158087	-5.72689	1.02289e-08
rs13169187	5	51716957	G	A	3.33084	270502	0.464242	0.00880032	0.001535	5.73311	9.86049e-09
rs11954686	5	52787926	G	A	-4.11595	271769	0.179516	-0.0122732	0.00199328	-6.15731	7.39909e-10
rs11956282	5	53125917	G	A	-2.77895	270688	0.136142	-0.0123193	0.00223361	-5.51544	3.47913e-08
rs12515541	5	57095011	T	G	-3.27493	271165	0.601661	-0.0101924	0.00156315	-6.52041	7.01171e-11
rs2964198	5	57533603	G	T	1.81984	267393	0.547757	0.00880928	0.00154113	5.71612	1.08982e-08
rs6450476	5	57771087	G	A	4.37644	269502	0.703831	0.0118696	0.00167767	7.07507	1.49374e-12
rs9292210	5	59031883	A	G	2.54317	271023	0.240594	0.0101742	0.00179043	5.68253	1.32716e-08
rs966221	5	59502520	G	A	2.08135	264814	0.593226	0.00931587	0.00156339	5.95877	2.5415e-09
rs27220	5	59775136	A	G	-3.60253	271408	0.365634	-0.0117686	0.00158873	-7.40753	1.2867e-13
rs74449620	5	59798985	G	A	-3.70685	271769	0.0474778	-0.0199508	0.00359726	-5.54609	2.92121e-08
rs4700393	5	60098267	G	A	5.53715	271034	0.518666	0.0186025	0.00153168	12.1452	6.08676e-34
rs115050160	5	60685359	T	G	-2.94885	267520	0.0215853	-0.0291271	0.00531501	-5.48017	4.24928e-08
rs74320437	5	60743605	T	C	-4.21696	270440	0.210531	-0.0149484	0.00187782	-7.96052	1.71319e-15
rs6890611	5	60847272	G	T	-5.1452	271769	0.607521	-0.014706	0.00156663	-9.38701	6.17257e-21
rs1827540	5	63001049	G	A	-3.80604	269852	0.474527	-0.0104588	0.00153362	-6.81964	9.12695e-12
rs10053567	5	63813396	C	T	4.50523	271769	0.216947	0.0122521	0.00185602	6.60129	4.07591e-11
rs56194430	5	67824690	T	C	-6.07353	266151	0.165329	-0.0150363	0.0020781	-7.23563	4.63378e-13
rs10044730	5	80014944	A	G	4.02845	271213	0.382463	0.00932609	0.00157458	5.92291	3.16297e-09
rs1430204	5	87678632	C	T	4.89566	269494	0.202418	0.0130195	0.00190632	6.82964	8.51262e-12
rs324885	5	87897271	C	A	-3.44278	270156	0.477678	-0.0119277	0.00153397	-7.77568	7.50457e-15
rs72771860	5	87974682	T	G	-2.94161	262913	0.0570132	-0.024298	0.00346101	-7.02049	2.21091e-12
rs34316	5	88015545	C	A	-7.61044	266941	0.583103	-0.0190271	0.00157986	-12.0435	2.09876e-33
rs13155750	5	88167641	G	A	1.88551	271176	0.233933	0.0112731	0.00180768	6.23624	4.48199e-10
rs2011074	5	88741059	C	T	-3.22365	260635	0.663668	-0.0102287	0.00163052	-6.27331	3.53461e-10
rs17669337	5	92187932	T	C	-2.56331	271769	0.41424	-0.0105763	0.00155299	-6.81026	9.74238e-12
rs7723944	5	93090256	A	G	3.08885	271035	0.064095	0.0183179	0.00312572	5.86037	4.6185e-09
rs74944275	5	102726073	T	C	2.61333	271769	0.0459784	0.0238879	0.0037065	6.44486	1.15708e-10
rs6421926	5	104075130	C	T	2.26814	270920	0.674827	0.0105252	0.00163384	6.44198	1.17923e-10
rs2283	5	106773623	G	A	4.68366	271769	0.337034	0.0103409	0.00161835	6.38976	1.66143e-10
rs13163062	5	106955451	T	C	3.05218	266859	0.435912	0.00949787	0.00154697	6.13966	8.26972e-10
rs55876360	5	107145324	G	T	-2.57444	262308	0.128618	-0.0128124	0.00229888	-5.57333	2.49921e-08
rs17489649	5	109156184	G	A	-2.75878	270578	0.336956	-0.0116475	0.00162066	-7.18687	6.62937e-13
rs6594669	5	112389002	G	A	3.90243	270072	0.537138	0.00854922	0.00153676	5.56315	2.64942e-08
rs660001	5	113866598	A	G	-2.68508	269612	0.208945	-0.014318	0.00188392	-7.60011	2.95875e-14
rs72781627	5	120094229	G	A	-1.64639	270555	0.314814	-0.0101754	0.00164824	-6.17352	6.67869e-10
rs12655753	5	122682812	A	G	-2.30314	271626	0.0227648	-0.0284742	0.00517776	-5.49932	3.81269e-08
rs10044837	5	124306997	A	C	-3.82477	269799	0.667775	-0.0106673	0.00162708	-6.55613	5.52239e-11
rs10057590	5	124335247	C	A	-2.02633	261148	0.526098	-0.00966406	0.00154234	-6.26585	3.70803e-10
rs6871635	5	133830395	G	A	3.15039	261691	0.564519	0.00864026	0.0015598	5.53933	3.03623e-08
rs10072007	5	136521281	C	T	2.51808	268254	0.869217	0.0137035	0.0022734	6.02778	1.6623e-09
rs4976445	5	136793026	T	C	3.02487	270425	0.761884	0.0107335	0.0017974	5.97169	2.34804e-09
rs251023	5	140893410	G	A	-4.42636	269846	0.36382	-0.0100132	0.00159294	-6.28599	3.25767e-10
rs32940	5	141132286	C	T	3.19679	269021	0.701423	0.00984145	0.00167539	5.87414	4.25056e-09
rs4958569	5	152016105	G	A	-3.49998	270700	0.278901	-0.00962767	0.00170684	-5.64065	1.69407e-08
rs2731665	5	176857270	C	T	-4.50904	269331	0.494509	-0.0128162	0.00153707	-8.33802	7.55471e-17
rs28587776	5	177030177	C	T	-3.53125	271769	0.643282	-0.010125	0.00160363	-6.31376	2.72334e-10
rs10491478	5	179369288	C	T	-4.87993	270091	0.246513	-0.00999772	0.00177844	-5.62161	1.89188e-08
rs12524795	6	3464074	T	C	4.29235	270661	0.450963	0.0109199	0.00153892	7.09581	1.28596e-12
rs9349957	6	14723743	T	C	4.88852	269478	0.185434	0.0167985	0.00199925	8.40239	4.37488e-17
rs2073514	6	16659539	C	T	-2.48573	271146	0.543687	-0.0088375	0.00153623	-5.75272	8.78213e-09
rs721502	6	16963124	T	G	2.9285	271104	0.22882	0.0134173	0.00182117	7.36742	1.7396e-13
rs72828517	6	19036035	C	T	2.64928	269489	0.181247	0.0150767	0.00198773	7.58487	3.32831e-14
rs2744038	6	19184834	A	G	3.78828	271450	0.68487	0.00950158	0.00164843	5.76401	8.21408e-09
rs4712371	6	19227667	A	G	-3.24725	271417	0.121037	-0.0132356	0.00234507	-5.64403	1.66117e-08
rs767943	6	23446691	A	C	-4.0502	264464	0.25867	-0.0110812	0.00175479	-6.31483	2.70461e-10
rs72844908	6	25881824	A	C	-3.19954	269531	0.0535764	-0.019041	0.00341065	-5.58281	2.36665e-08
rs72834698	6	26176517	A	G	4.08998	270212	0.141139	0.0132498	0.00219996	6.02273	1.71503e-09
rs6935954	6	26255451	G	A	4.95255	271769	0.574891	0.013023	0.00154693	8.41864	3.8089e-17
rs9467804	6	26583129	T	C	-4.48641	265929	0.476093	-0.011574	0.00153735	-7.52851	5.13221e-14
rs60096640	6	27636313	G	A	-1.44761	271761	0.102404	-0.0138213	0.00252242	-5.4794	4.26773e-08
rs57884406	6	28479990	A	G	-4.31973	271759	0.0541951	-0.0195181	0.00338797	-5.76099	8.36205e-09
rs3132705	6	29849883	A	C	-4.19633	271571	0.664506	-0.00954596	0.00171484	-5.56668	2.59632e-08
rs9261899	6	30390180	C	T	-2.96633	271768	0.1682	-0.0123369	0.0021352	-5.77786	7.56546e-09
rs2256965	6	31555130	G	A	-4.4039	271769	0.596026	-0.0114671	0.00157974	-7.25886	3.90377e-13
rs3130069	6	31591218	A	G	-3.21833	271720	0.719412	-0.011275	0.00170624	-6.60809	3.89298e-11
rs1077394	6	31610384	T	C	-2.41305	271769	0.671359	-0.0098368	0.00163257	-6.02535	1.6874e-09
rs9267677	6	31892641	C	T	-3.51417	271769	0.0935224	-0.0171817	0.00263176	-6.52858	6.63972e-11
rs429150	6	32075563	C	T	-3.23356	271769	0.442065	-0.0103069	0.0015444	-6.67367	2.49481e-11
rs1061801	6	33282338	A	G	-3.76587	271769	0.189529	-0.0115829	0.00195866	-5.9137	3.34504e-09
rs521671	6	33567560	C	T	-5.90344	271449	0.0237927	-0.0305646	0.00503417	-6.07143	1.26777e-09
rs57349798	6	37486052	A	G	2.50594	262760	0.401509	0.00909255	0.00156908	5.79482	6.8393e-09
rs9342482	6	66223843	T	G	1.87267	269159	0.248834	0.0107603	0.00177145	6.07432	1.24517e-09
rs4352658	6	88279872	T	C	-3.43489	271752	0.0812616	-0.0186405	0.00280163	-6.65344	2.86319e-11
rs17686649	6	93568527	T	C	-2.83659	269109	0.214549	-0.0107044	0.00186569	-5.7375	9.60827e-09
rs2493349	6	96496977	T	C	2.84634	267916	0.581169	0.00885719	0.00157739	5.61509	1.96461e-08
rs12526814	6	98212163	C	T	4.58246	246422	0.572011	0.0103156	0.00156894	6.57491	4.86833e-11
rs112375785	6	98224217	A	G	5.01258	256086	0.141806	0.0197496	0.00227918	8.66521	4.50664e-18
rs4142529	6	98322361	C	T	3.20778	271600	0.880585	0.0154912	0.00239474	6.46886	9.87425e-11
rs2503773	6	98537145	G	A	-7.3838	271592	0.449281	-0.0165724	0.00153756	-10.7784	4.35514e-27
rs9375188	6	98555272	T	C	10.6309	269084	0.484947	0.0240178	0.00153282	15.669	2.46554e-55
rs56081191	6	98557732	A	G	1.79782	265596	0.0721811	0.0182301	0.0030441	5.98866	2.11575e-09
rs118099815	6	98661558	C	T	-4.44382	270728	0.0839643	-0.021378	0.00286675	-7.45722	8.83692e-14
rs117980795	6	98664910	G	A	5.12003	270729	0.0513447	0.0226618	0.00361048	6.27668	3.45888e-10
rs3104098	6	98886180	T	C	4.46012	270999	0.284056	0.00942825	0.0017053	5.52878	3.22466e-08
rs13216468	6	99536298	T	G	5.0002	269802	0.073856	0.0184382	0.00297302	6.20185	5.58015e-10
rs9384679	6	108864419	T	C	-3.57763	271769	0.368388	-0.00993854	0.00158665	-6.26385	3.75583e-10
rs9386787	6	109600293	G	A	3.47517	271729	0.522701	0.00921344	0.00153109	6.01756	1.77066e-09
rs10499077	6	114205234	C	A	4.12694	271769	0.110173	0.0147759	0.00244244	6.04968	1.45138e-09
rs2295709	6	119231968	C	T	4.35157	271623	0.220697	0.0139275	0.00184416	7.55223	4.27857e-14
rs9388490	6	126704795	T	C	3.46152	269914	0.438032	0.00944022	0.00154405	6.11394	9.72038e-10
rs13219424	6	128332084	T	C	2.33415	263719	0.310649	0.00925613	0.00166292	5.5662	2.60359e-08
rs4895650	6	145024122	C	T	-2.98636	261177	0.446672	-0.00894039	0.00155669	-5.74321	9.28978e-09
rs6917204	6	145284716	C	T	-2.62803	269882	0.194911	-0.0112185	0.00193393	-5.80088	6.59696e-09
rs79556505	6	145634441	C	T	2.7213	269301	0.0994315	0.0140483	0.00256266	5.48193	4.2071e-08
rs2347867	6	152229850	A	G	6.55318	271131	0.632648	0.0151609	0.0015869	9.55379	1.25032e-21
rs4869852	6	155622481	C	T	2.2088	268319	0.355823	0.00901507	0.00160156	5.62893	1.81336e-08
rs11752914	6	155910988	C	T	-2.99848	269990	0.194752	-0.0118321	0.00193441	-6.11665	9.55638e-10
rs17321729	6	157268937	G	A	-1.78989	270432	0.259468	-0.0100254	0.00175621	-5.70852	1.13961e-08
rs4716376	6	170071322	G	A	-2.76524	271700	0.253204	-0.0106682	0.00175871	-6.06594	1.31184e-09
rs62444881	7	2052318	T	C	3.49799	271149	0.178821	0.0147941	0.00199635	7.41056	1.25772e-13
rs56922345	7	2133000	C	T	-3.25595	271704	0.0541968	-0.0195821	0.00337862	-5.79588	6.79637e-09
rs13240401	7	2194396	C	T	-3.85886	270765	0.224599	-0.0149564	0.00186174	-8.03353	9.47058e-16
rs6965147	7	3475240	T	G	3.1157	270063	0.452891	0.00964017	0.00153779	6.26884	3.63758e-10
rs12531825	7	8005174	A	G	-6.20527	268378	0.121318	-0.0182887	0.00235074	-7.78	7.25256e-15
rs4725065	7	8109522	G	A	3.011	269479	0.513023	0.0109025	0.00153196	7.11667	1.1057e-12
rs118134876	7	11500372	T	C	-3.21867	271769	0.0604834	-0.0192278	0.00321612	-5.97858	2.25087e-09
rs7793241	7	21409302	A	G	-3.95374	270102	0.439229	-0.00852429	0.00154235	-5.52683	3.26065e-08
rs2529044	7	24606157	T	C	4.31729	266417	0.185707	0.0167176	0.00197249	8.47536	2.34347e-17
rs112162625	7	26095370	T	C	-2.50098	271769	0.158491	-0.0117179	0.00211363	-5.54396	2.95701e-08
rs9771228	7	32322496	C	T	-4.31847	271613	0.357976	-0.0119625	0.00159532	-7.49847	6.45676e-14
rs3750086	7	32535437	A	C	-4.26693	266604	0.0717862	-0.0178505	0.00304458	-5.86303	4.54494e-09
rs13246220	7	39324253	T	G	-4.76412	270418	0.607659	-0.00911135	0.0015674	-5.81302	6.13558e-09
rs4724083	7	42007071	T	C	3.66387	265668	0.314195	0.00921857	0.00165603	5.56668	2.59632e-08
rs3735478	7	44800176	T	G	2.47391	271769	0.291314	0.00947719	0.00169298	5.59792	2.16935e-08
rs17551064	7	49869771	G	A	-1.83144	268632	0.162631	-0.0122837	0.00207742	-5.91294	3.36062e-09
rs62449458	7	54708439	G	A	2.58317	258031	0.310339	0.0098703	0.00170848	5.77724	7.59345e-09
rs7803932	7	70203673	A	G	1.74625	265910	0.168508	0.0126092	0.00204977	6.15154	7.67361e-10
rs9647948	7	71503303	T	C	-2.08252	268933	0.276312	-0.0095889	0.00171409	-5.59415	2.21707e-08
rs35417702	7	71739916	T	C	-4.86623	271541	0.525666	-0.0134679	0.00153169	-8.79279	1.45891e-18
rs145470583	7	71906931	T	C	3.37348	268846	0.0307127	0.0249096	0.00455633	5.46704	4.57612e-08
rs1167827	7	75163169	G	A	-3.63675	271769	0.563594	-0.00972392	0.00155392	-6.25768	3.90751e-10
rs8565	7	75630274	C	T	-5.00051	271769	0.732797	-0.00980962	0.00172823	-5.67611	1.37791e-08
rs1405876	7	86237581	G	T	-2.92611	270333	0.358336	-0.0094183	0.00159724	-5.8966	3.71067e-09
rs10215082	7	92657985	G	A	2.08998	271769	0.53039	0.0104863	0.00154132	6.80343	1.02156e-11
rs10235866	7	98269772	A	G	3.13086	271299	0.183991	0.0112739	0.00197547	5.70696	1.15013e-08
rs148490894	7	99531755	G	A	-3.25475	270101	0.025335	-0.0272716	0.00496959	-5.48769	4.07225e-08
rs2406253	7	100077273	G	A	-4.46285	271769	0.196126	-0.0137255	0.00193372	-7.09797	1.26599e-12
rs4730020	7	104189082	T	C	1.93991	269667	0.265793	0.00958966	0.0017344	5.52909	3.21895e-08
rs9655780	7	104667334	A	G	-4.38943	266777	0.833897	-0.0156069	0.00207278	-7.52946	5.09515e-14
rs567003	7	105341608	G	A	-3.16202	259121	0.64263	-0.00985576	0.00161564	-6.10022	1.05919e-09
rs139244147	7	111912738	A	G	-3.19667	268692	0.0529063	-0.0212458	0.00345528	-6.1488	7.8069e-10
rs11771168	7	113904061	T	C	-2.76499	261839	0.23377	-0.0100822	0.00182973	-5.51021	3.58411e-08
rs10953766	7	114313218	G	A	-3.68123	270094	0.582745	-0.00876659	0.00155342	-5.64343	1.66696e-08
rs79375112	7	114462657	G	A	-4.97886	270160	0.124517	-0.0160953	0.00232537	-6.92163	4.46481e-12
rs17488728	7	117544180	T	C	-2.86865	271371	0.457707	-0.00891605	0.00153719	-5.80021	6.6231e-09
rs11766962	7	126493379	C	T	-3.51169	267578	0.228774	-0.0118087	0.00185311	-6.37239	1.86102e-10
rs2188189	7	126588958	G	A	-2.31757	271614	0.218382	-0.0100971	0.00185117	-5.45445	4.91241e-08
rs77999825	7	127572977	A	G	3.9293	271413	0.0347478	0.0247933	0.00422723	5.86515	4.48738e-09
rs113520408	7	128402782	A	G	2.52491	268645	0.282311	0.0118915	0.00171078	6.95093	3.6288e-12
rs62465322	7	132696952	A	C	3.61205	270723	0.315217	0.0102666	0.00164698	6.23358	4.55881e-10
rs12707093	7	133200817	T	C	4.29645	269867	0.322881	0.00955273	0.00163728	5.83451	5.39491e-09
rs2971970	7	133643778	G	T	4.7506	270717	0.782773	0.0158649	0.00185565	8.54951	1.23607e-17
rs3812281	7	135082751	C	T	-1.60577	270930	0.399684	-0.0102649	0.00156352	-6.56521	5.19582e-11
rs161344	7	137045731	A	C	2.31247	269040	0.433473	0.00963494	0.00154556	6.23393	4.54863e-10
rs4726070	7	151328218	A	G	3.52131	271769	0.608497	0.0110586	0.00156681	7.05806	1.68849e-12
rs4872383	8	25855073	G	A	-3.37772	270727	0.642134	-0.00913856	0.00162132	-5.63649	1.73552e-08
rs34807077	8	28680769	A	C	2.71752	271428	0.163238	0.0118595	0.00207233	5.72277	1.04799e-08
rs2725370	8	30852826	C	T	4.82317	267947	0.697761	0.0139035	0.00167808	8.28537	1.17741e-16
rs62506074	8	30906089	T	C	3.05113	257654	0.350447	0.00919582	0.00163021	5.64088	1.69185e-08
rs2974295	8	42369929	C	T	-4.69566	270342	0.499506	-0.0105298	0.0015312	-6.87682	6.12037e-12
rs7017876	8	56651634	G	A	-3.10451	270929	0.679613	-0.00938974	0.00164018	-5.72482	1.03544e-08
rs1866823	8	57436577	A	G	5.62002	258942	0.546607	0.0110105	0.00155102	7.09892	1.25738e-12
rs62507575	8	66478721	T	C	3.63228	271338	0.534415	0.00904032	0.00153399	5.89334	3.78462e-09
rs11787240	8	68303184	T	G	-2.39902	268965	0.165111	-0.0119613	0.00207585	-5.76212	8.30635e-09
rs10104596	8	87754626	A	G	-4.17055	267541	0.43484	-0.00937972	0.00154681	-6.06391	1.3285e-09
rs2453438	8	87882051	C	T	-5.26384	270159	0.874913	-0.0129986	0.00235187	-5.52691	3.25916e-08
rs1693584	8	101748917	C	T	3.07181	271422	0.308777	0.00917646	0.00165735	5.53683	3.07988e-08
rs11786807	8	105077013	G	A	2.77519	270512	0.426327	0.00939392	0.00154796	6.0686	1.2903e-09
rs10111766	8	115494614	A	G	-4.06175	271256	0.212867	-0.0105641	0.0018694	-5.65104	1.59476e-08
rs2447535	8	118946183	G	A	3.43017	269184	0.703844	0.0103033	0.00167798	6.14031	8.23618e-10
rs837080	8	130925116	C	T	3.26548	271584	0.467257	0.0096822	0.00153343	6.31408	2.71773e-10
rs28640053	8	133964786	A	C	4.41585	269757	0.163314	0.0116051	0.00207183	5.6014	2.12622e-08
rs1106761	8	142619234	A	G	-5.53543	260996	0.383351	-0.0149326	0.00158536	-9.41907	4.55116e-21
rs7018035	8	142694915	C	T	3.73105	261878	0.226789	0.0111973	0.00184309	6.0753	1.23753e-09
rs10098073	8	143309504	A	C	-3.12968	265675	0.473573	-0.0107949	0.00153969	-7.01105	2.3653e-12
rs144336753	8	143356114	A	G	3.74242	271406	0.0194137	0.0384214	0.00558731	6.87653	6.13264e-12
rs77702622	8	143367857	A	G	-1.36251	270758	0.0657432	-0.0187831	0.00309944	-6.06017	1.35979e-09
rs7460106	8	143534777	C	T	3.52466	259619	0.227917	0.0127174	0.00185917	6.84035	7.89989e-12
rs66671632	8	143680772	T	C	-1.1221	265222	0.126145	-0.0141988	0.00231872	-6.12356	9.1509e-10
rs2976397	8	143764613	T	G	3.59288	271027	0.420917	0.0088405	0.00155047	5.7018	1.18548e-08
rs11774212	8	145686505	T	C	4.60537	266715	0.516368	0.0112747	0.0015413	7.31505	2.57289e-13
rs2095614	9	1717960	A	G	4.23199	271580	0.697953	0.0123081	0.00166575	7.38896	1.47987e-13
rs17654592	9	1792095	G	A	3.92197	271084	0.238924	0.0166607	0.00179406	9.28659	1.5931e-20
rs1358906	9	3150887	A	G	3.04248	269143	0.38379	0.00922892	0.00157486	5.86014	4.62481e-09
rs7863447	9	14155418	A	G	5.07641	267653	0.847887	0.0158749	0.00213504	7.43542	1.04237e-13
rs7868984	9	23357826	C	T	8.60692	271030	0.415967	0.0236031	0.00156074	15.123	1.14155e-51
rs117494884	9	23395514	T	C	-2.93045	269523	0.0596572	-0.019046	0.00328847	-5.79175	6.96573e-09
rs7873964	9	23686349	C	A	-2.34301	268318	0.368004	-0.00934722	0.00159759	-5.85083	4.89126e-09
rs2026037	9	23762529	C	T	-1.91891	266613	0.166905	-0.0130952	0.00206998	-6.32625	2.5119e-10
rs1105307	9	72046040	A	G	-3.08561	271274	0.256875	-0.0111237	0.00175139	-6.35134	2.13441e-10
rs35098932	9	73024521	C	T	-3.38768	271427	0.44813	-0.00847464	0.00153965	-5.50427	3.70711e-08
rs10746593	9	82287819	C	A	4.54381	270744	0.770322	0.0103534	0.00181974	5.68949	1.27422e-08
rs10780329	9	82443098	C	T	4.41074	270604	0.551581	0.0119892	0.0015392	7.78924	6.7416e-15
rs995698	9	87997869	A	G	-3.03723	268175	0.530312	-0.0113192	0.00153589	-7.36975	1.70945e-13
rs10120798	9	96443476	G	A	4.92971	268581	0.592531	0.0109058	0.00155967	6.99237	2.70287e-12
rs10820666	9	99234997	T	G	4.56508	271654	0.188284	0.0129119	0.00195693	6.59804	4.16636e-11
rs11789013	9	109677417	C	T	-2.70886	270704	0.240488	-0.00990699	0.00180158	-5.49905	3.81841e-08
rs10979734	9	111946208	T	C	3.60202	269595	0.297654	0.0109837	0.00167515	6.55684	5.49603e-11
rs2068497	9	121992141	T	C	3.82247	269376	0.419161	0.0101156	0.00155355	6.51128	7.45144e-11
rs12375949	9	124617900	C	T	4.77783	271769	0.561368	0.0138766	0.00154163	9.00123	2.23205e-19
rs28661002	9	126335211	C	T	-3.59862	265748	0.23069	-0.0103277	0.00182205	-5.66817	1.44334e-08
rs10819050	9	128237178	T	G	-3.6162	270707	0.410627	-0.00848646	0.00155595	-5.45419	4.91967e-08
rs4382592	9	134870755	G	T	3.1898	270378	0.699835	0.0131837	0.00167039	7.89262	2.95899e-15
rs7853213	9	135506947	T	C	1.80378	271747	0.236676	0.00984499	0.00179982	5.46999	4.50058e-08
rs214626	9	135718584	A	G	4.83501	270727	0.181641	0.0113329	0.00198533	5.70835	1.14077e-08
rs12783434	10	8505597	C	T	-4.19917	267976	0.012809	-0.0397876	0.00700908	-5.67658	1.37418e-08
rs1291818	10	11132190	C	T	-2.97822	255817	0.469185	-0.0102416	0.0015462	-6.62373	3.50237e-11
rs10752262	10	12395100	T	C	3.16941	270514	0.430068	0.0089468	0.00155915	5.73826	9.56567e-09
rs7905192	10	12711949	T	C	3.09617	271473	0.557612	0.00897195	0.00153999	5.82598	5.67784e-09
rs10752310	10	13562322	G	A	3.6753	269493	0.808494	0.010647	0.00194599	5.47127	4.46821e-08
rs2506141	10	33468014	C	T	-4.15586	268304	0.457213	-0.0085791	0.00153969	-5.57196	2.51884e-08
rs10994777	10	63233988	A	G	2.37434	271011	0.162357	0.0116826	0.00207527	5.62946	1.80774e-08
rs34730285	10	63575595	G	A	-3.44734	271483	0.429999	-0.00920479	0.00154544	-5.95608	2.58356e-09
rs10740109	10	65040139	A	C	2.67577	271666	0.729716	0.010234	0.00172263	5.9409	2.83464e-09
rs7924036	10	65191645	T	G	4.47061	271674	0.503234	0.0140188	0.00153009	9.16209	5.09011e-20
rs113772416	10	65309157	G	A	3.97334	270092	0.072753	0.0175592	0.00317149	5.53658	3.08438e-08
rs10822703	10	67834788	T	C	-4.65166	270284	0.190992	-0.013226	0.00194775	-6.7904	1.11822e-11
rs7914680	10	67965010	G	T	5.41426	266995	0.275176	0.0130528	0.0017175	7.59988	2.96394e-14
rs35751604	10	68182948	T	C	-2.9322	271625	0.245171	-0.0105419	0.00178119	-5.91843	3.25032e-09
rs6480234	10	68636894	C	T	3.2069	269532	0.470736	0.0093736	0.00153453	6.10844	1.0061e-09
rs11201507	10	86984850	C	T	3.27596	268034	0.357572	0.00932521	0.00159945	5.83025	5.5346e-09
rs73344830	10	103816828	G	A	-5.19498	267047	0.57999	-0.0154985	0.00155563	-9.9629	2.21513e-23
rs4919624	10	104021085	G	A	-2.00607	271302	0.205069	-0.0158394	0.0018952	-8.35765	6.39774e-17
rs11191491	10	104747373	T	C	-3.51497	271201	0.139542	-0.0121427	0.00220839	-5.49843	3.83177e-08
rs790647	10	106776484	A	C	-2.68604	269818	0.230841	-0.0130172	0.00181747	-7.16229	7.93408e-13
rs17807910	10	107521502	A	C	3.67107	270662	0.169285	0.01296	0.00204265	6.34468	2.2289e-10
rs7895145	10	126191695	A	G	3.48332	262218	0.54849	0.00859051	0.00155704	5.5172	3.44435e-08
rs11245388	10	126539128	G	T	-3.12357	269689	0.571831	-0.00880823	0.00154783	-5.6907	1.26522e-08
rs4384309	10	133110596	A	G	4.20385	264875	0.45587	0.010918	0.0015511	7.03889	1.93772e-12
rs12761761	10	133775375	T	C	3.68839	271121	0.253745	0.0135377	0.001786	7.57993	3.45748e-14
rs7940022	11	12873906	T	G	3.42765	269656	0.679449	0.0125036	0.0016406	7.62135	2.51042e-14
rs11022719	11	13268463	G	A	-3.12206	270330	0.140582	-0.0120478	0.00220191	-5.47152	4.462e-08
rs11028324	11	25009908	A	G	5.3652	271712	0.483177	0.0109724	0.00153543	7.14612	8.92621e-13
rs11030107	11	27694835	G	A	-4.8327	271505	0.264327	-0.00995737	0.00173446	-5.7409	9.41754e-09
rs628093	11	30758215	A	G	2.67468	271769	0.42843	0.00866781	0.00154655	5.60462	2.08717e-08
rs7943853	11	39899634	T	C	3.39897	271490	0.76873	0.0102095	0.00181993	5.60982	2.02542e-08
rs80171383	11	46084677	A	G	2.81055	270430	0.145202	0.0134378	0.00217232	6.18591	6.17455e-10
rs1783976	11	57462752	C	T	-3.19246	270755	0.54693	-0.00937033	0.00153713	-6.09598	1.08767e-09
rs77128898	11	61313525	T	C	-3.19092	268801	0.033123	-0.0257758	0.00440722	-5.84852	4.95957e-09
rs7931563	11	61446425	G	T	3.19813	267836	0.377386	0.00916965	0.00158353	5.79065	7.0114e-09
rs118093058	11	62413673	T	G	3.11651	271607	0.138487	0.0142127	0.00224716	6.32473	2.53675e-10
rs490972	11	66079786	A	G	-5.44014	269235	0.468102	-0.0106271	0.00153761	-6.91147	4.7965e-12
rs11602616	11	72364077	C	T	-2.21803	269851	0.161213	-0.0161776	0.00208334	-7.76522	8.15039e-15
rs12290350	11	76480255	T	C	2.53944	263383	0.205951	0.0121906	0.00191117	6.37864	1.78663e-10
rs1880692	11	80338069	G	A	-4.76309	269772	0.468232	-0.00986516	0.0015343	-6.42976	1.27803e-10
rs11019128	11	90393587	T	C	-5.06871	271199	0.394758	-0.0111686	0.00156613	-7.13134	9.93959e-13
rs10765775	11	95656362	A	G	3.1128	267722	0.389908	0.012759	0.0015797	8.07686	6.64583e-16
rs10831482	11	95837675	A	C	5.19647	270666	0.377371	0.0116927	0.00157975	7.40162	1.34533e-13
rs2462412	11	106902032	A	G	-4.42539	268850	0.770229	-0.0104927	0.00182211	-5.75854	8.48467e-09
rs17565975	11	111586950	A	G	-3.65962	265629	0.566766	-0.0102786	0.00154864	-6.63718	3.19752e-11
rs648044	11	114030799	G	A	-2.20583	248081	0.608856	-0.00892105	0.00160262	-5.56653	2.59862e-08
rs1143770	11	122017598	T	C	2.82894	268702	0.574225	0.0102061	0.00154928	6.58761	4.46965e-11
rs12574281	11	131205421	C	A	2.29302	267451	0.381133	0.00884269	0.00157845	5.60213	2.11734e-08
rs7108020	11	131289820	A	C	3.31876	266703	0.638101	0.00966797	0.00159713	6.05336	1.41859e-09
rs563954	11	132391656	G	A	4.32334	271397	0.53715	0.00916747	0.0015576	5.88563	3.96535e-09
rs1496246	11	133548061	G	A	-3.84817	262577	0.36976	-0.00951343	0.00159273	-5.97304	2.32877e-09
rs4539421	12	13416267	C	T	2.9007	269590	0.89431	0.0161222	0.00249049	6.47351	9.57518e-11
rs35309068	12	14535908	G	T	4.081	271355	0.432629	0.0122513	0.00154391	7.93526	2.10053e-15
rs10846170	12	15533131	A	G	-3.3278	270224	0.243024	-0.0107682	0.00178454	-6.03419	1.59759e-09
rs7965154	12	23697725	A	C	-4.00283	268549	0.313464	-0.00930595	0.00165148	-5.63493	1.75132e-08
rs77835879	12	26522623	G	A	-2.42291	270493	0.100443	-0.0145631	0.0025485	-5.71438	1.10105e-08
rs4964046	12	27305310	G	A	2.79776	271769	0.345829	0.00966987	0.00160782	6.01428	1.80691e-09
rs7486424	12	48552898	C	T	-3.67076	270624	0.322689	-0.00969882	0.00163684	-5.92532	3.1169e-09
rs1054442	12	49389320	C	A	4.76814	271769	0.373312	0.0130723	0.00159166	8.21301	2.15708e-16
rs4641552	12	50047182	A	C	2.97828	271653	0.0708201	0.018552	0.00299676	6.19068	5.99052e-10
rs17109902	12	54661102	C	T	3.82243	271749	0.411293	0.00943644	0.00155623	6.06364	1.33072e-09
rs80223410	12	56367966	T	C	-4.73735	256908	0.137397	-0.0133752	0.00228333	-5.85779	4.69075e-09
rs772921	12	56403577	T	C	6.30425	271355	0.342098	0.0167826	0.00161235	10.4088	2.26146e-25
rs7139165	12	58412978	A	C	2.51064	271284	0.701853	0.0100916	0.00172548	5.8486	4.95718e-09
rs753044	12	74489288	T	C	3.20002	263356	0.417332	0.00885372	0.00155819	5.68207	1.33071e-08
rs6539284	12	79592680	C	T	3.47747	270791	0.43274	0.0099055	0.00154906	6.39454	1.61035e-10
rs10778831	12	82182597	G	A	3.85171	271169	0.152073	0.0141037	0.00213036	6.62033	3.584e-11
rs324793	12	83946603	C	T	4.16606	270346	0.348701	0.0114278	0.00160599	7.11575	1.11308e-12
rs770083	12	89776284	C	T	-5.71112	268472	0.448304	-0.00964394	0.0015409	-6.25862	3.88391e-10
rs1558727	12	97680631	T	C	-4.00567	270871	0.50939	-0.0100902	0.00153052	-6.59265	4.32049e-11
rs11109106	12	97951882	T	G	-3.72184	271769	0.151421	-0.0120404	0.00213491	-5.63977	1.70277e-08
rs1663564	12	105546172	A	G	4.13112	271769	0.902253	0.0144603	0.00259025	5.58258	2.36977e-08
rs7977614	12	110115286	G	A	1.64839	271769	0.292217	0.0101556	0.00173605	5.84982	4.92105e-09
rs1671770	12	120946568	C	A	-4.61534	271647	0.830364	-0.0137389	0.00203775	-6.74222	1.55983e-11
rs10846920	12	122943231	T	C	2.30038	270052	0.741731	0.00953954	0.00174894	5.45448	4.91174e-08
rs10734901	12	123743447	A	G	-4.96101	270764	0.755466	-0.0193181	0.00178025	-10.8513	1.96546e-27
rs4943293	13	31838516	C	T	-3.07882	267310	0.712192	-0.0105571	0.00169456	-6.22995	4.66575e-10
rs7333291	13	55622027	T	C	3.60229	269606	0.122584	0.0130414	0.0023354	5.58422	2.34756e-08
rs9536961	13	55678332	G	A	4.49671	258164	0.342923	0.0117086	0.00163372	7.16684	7.67485e-13
rs12322997	13	58109428	T	C	5.36807	247534	0.36886	0.0108947	0.00160844	6.77344	1.25758e-11
rs9537779	13	58270736	G	A	3.49031	268502	0.25184	0.010012	0.00178197	5.61853	1.92586e-08
rs8002014	13	58358159	A	G	-7.78779	271327	0.264504	-0.0221727	0.00173483	-12.7809	2.0955e-37
rs61958175	13	58680250	G	A	3.02568	271769	0.0473914	0.0228446	0.00369775	6.17796	6.49333e-10
rs71432775	13	60323319	A	G	3.38386	271679	0.26946	0.0102653	0.00175078	5.86329	4.53795e-09
rs17060737	13	62608108	C	T	-2.42965	268499	0.267837	-0.0107167	0.00173067	-6.19223	5.93207e-10
rs7321274	13	69146186	G	A	-3.46333	271094	0.202264	-0.0116625	0.00190516	-6.12154	9.2673e-10
rs17680429	13	71273494	T	G	-3.05608	263172	0.282982	-0.00978759	0.00170946	-5.72555	1.03097e-08
rs7988627	13	81631782	A	G	-3.7173	261903	0.562153	-0.0100416	0.00155162	-6.47164	9.69481e-11
rs4288865	13	91642587	A	C	-3.93722	271769	0.273515	-0.010649	0.00171613	-6.20524	5.46133e-10
rs11620355	13	92044587	A	G	2.53543	267990	0.0844528	0.0160728	0.0027713	5.79972	6.64258e-09
rs9556958	13	99100046	T	C	-3.98629	264198	0.524421	-0.0105634	0.00153957	-6.86126	6.82579e-12
rs7990105	13	100780196	G	A	-3.27887	271769	0.248663	-0.00985384	0.00177107	-5.56377	2.64013e-08
rs277828	13	109693885	A	C	-4.01485	267593	0.258617	-0.0101193	0.00175117	-5.77858	7.53354e-09
rs8003934	14	23401142	G	A	4.03615	271535	0.6042	0.0124897	0.00156402	7.98563	1.39811e-15
rs11623285	14	24557642	G	T	1.91706	269397	0.138103	0.0122718	0.00224432	5.46793	4.5532e-08
rs8020023	14	26981079	A	G	3.63384	269460	0.236178	0.0143763	0.00180285	7.9742	1.53368e-15
rs1191468	14	29502262	A	G	3.37369	271769	0.831528	0.0123584	0.0020552	6.01324	1.81855e-09
rs4497585	14	29641356	C	T	-3.15237	271495	0.812078	-0.0155237	0.00195791	-7.9287	2.21458e-15
rs72673540	14	29822264	T	C	-5.09051	271225	0.0973675	-0.0219666	0.00265169	-8.284	1.19107e-16
rs2787101	14	30105121	T	C	3.16815	265688	0.604852	0.00933668	0.00156961	5.94841	2.70761e-09
rs72717163	14	57326647	T	C	-3.13849	271035	0.0710443	-0.0164209	0.00297804	-5.514	3.50773e-08
rs1998459	14	58102523	G	A	3.57122	268680	0.514035	0.00879379	0.00153589	5.72553	1.03112e-08
rs4442732	14	61025617	G	A	-5.07843	270688	0.625035	-0.0106468	0.00158275	-6.72676	1.73488e-11
rs6573553	14	64754361	T	G	3.14322	268850	0.499738	0.00982408	0.00155562	6.31524	2.69748e-10
rs28827477	14	64946510	C	T	2.77446	264645	0.309755	0.0093431	0.00166169	5.62266	1.88043e-08
rs36048264	14	69415984	G	A	-3.13424	268365	0.382058	-0.00906143	0.00157691	-5.74631	9.12134e-09
rs242093	14	69481343	A	G	-3.52422	262224	0.570892	-0.00964341	0.00155339	-6.20798	5.36694e-10
rs2067854	14	72425819	A	G	3.49904	270319	0.210982	0.0131091	0.00187656	6.98567	2.83494e-12
rs730384	14	74889870	A	G	2.70557	264633	0.439048	0.00935238	0.00154716	6.04485	1.49546e-09
rs10498536	14	79785305	G	A	2.6492	266965	0.123441	0.0133902	0.00234899	5.70042	1.19515e-08
rs2998315	14	85032707	G	A	3.41966	271769	0.543791	0.0107131	0.00153646	6.97263	3.11074e-12
rs4904523	14	89723630	A	G	-3.87853	271004	0.511896	-0.00882077	0.00153057	-5.76306	8.26003e-09
rs1952183	14	89844111	G	A	1.66608	271632	0.489311	0.00852633	0.00153102	5.56906	2.56114e-08
rs736281	14	94287830	C	T	-2.00038	269620	0.598379	-0.00977374	0.00156186	-6.25775	3.90574e-10
rs2496482	14	99750164	T	C	3.06333	263953	0.418885	0.00989699	0.00158614	6.23968	4.3846e-10
rs8008382	14	104054425	C	T	2.52686	269587	0.702408	0.0107959	0.00167471	6.44643	1.14517e-10
rs7167688	15	26813137	T	C	-2.42586	269335	0.495062	-0.00850034	0.00153166	-5.54977	2.86038e-08
rs11635092	15	27234553	A	G	-2.47909	267248	0.360212	-0.00947662	0.00159981	-5.92358	3.15e-09
rs7403630	15	34654165	A	G	4.29116	259742	0.458873	0.0092235	0.00155965	5.91383	3.3424e-09
rs12906867	15	47508197	A	G	-4.76001	271458	0.396083	-0.0129225	0.00156441	-8.26032	1.45283e-16
rs4774494	15	47651161	C	T	-3.10203	271342	0.11887	-0.0135804	0.0023643	-5.74393	9.25051e-09
rs281302	15	47686662	A	G	-2.34019	255247	0.568957	-0.0090446	0.00156028	-5.79679	6.7598e-09
rs1656604	15	47794252	C	T	-2.50886	268744	0.460509	-0.0104667	0.00153738	-6.80815	9.88631e-12
rs2414073	15	50850558	C	A	-2.4321	271723	0.440824	-0.00895274	0.00154085	-5.81027	6.23729e-09
rs62018216	15	51387404	T	G	3.24815	271087	0.153307	0.0127959	0.00212411	6.02413	1.70024e-09
rs12908232	15	56009954	G	A	-2.12955	270772	0.521389	-0.00855731	0.00153224	-5.58484	2.33912e-08
rs3816752	15	56992844	G	A	-3.50425	268631	0.651209	-0.00955237	0.00160798	-5.94061	2.83955e-09
rs12591647	15	65959729	C	T	3.61088	271474	0.17768	0.0125396	0.00200834	6.24375	4.272e-10
rs62007773	15	69941370	C	T	-3.82563	255435	0.436673	-0.00930766	0.00157299	-5.91718	3.27503e-09
rs11855853	15	78012618	T	C	4.74813	266494	0.270137	0.0142608	0.00173232	8.23221	1.83796e-16
rs4778058	15	93456069	C	T	2.98654	254913	0.517804	0.00894544	0.00154794	5.77892	7.51811e-09
rs4984541	15	96911139	G	A	3.47742	271769	0.226098	0.0110991	0.00186682	5.94547	2.75667e-09
rs11865690	16	740682	T	C	3.37577	271525	0.222963	0.0113014	0.00184353	6.13029	8.77209e-10
rs9933256	16	1246748	G	A	-3.29076	269722	0.463498	-0.0104756	0.00154454	-6.78235	1.18233e-11
rs58125559	16	1795459	A	G	3.76818	271090	0.0812645	0.0154166	0.002818	5.47074	4.48153e-08
rs7195278	16	7663290	T	G	3.34715	267060	0.591582	0.011086	0.00155993	7.10674	1.1882e-12
rs12926704	16	10241454	A	G	-4.58679	270387	0.106035	-0.0168206	0.00248755	-6.76191	1.36189e-11
rs1704147	16	12234877	T	C	-2.96355	271047	0.315075	-0.010881	0.00164688	-6.60703	3.92117e-11
rs8052297	16	12503225	G	T	3.03625	269535	0.575601	0.00906539	0.00154921	5.85163	4.86764e-09
rs11075253	16	15148646	A	C	3.07734	271769	0.29778	0.0092514	0.00168912	5.47704	4.32501e-08
rs4140665	16	15381715	G	A	2.51813	258651	0.749127	0.0106219	0.00191077	5.55896	2.71394e-08
rs7188873	16	24727064	G	A	-5.02389	270114	0.623505	-0.0107876	0.00158072	-6.82445	8.82631e-12
rs4787457	16	28555400	G	A	-5.68491	270183	0.369959	-0.0172396	0.00158592	-10.8704	1.59433e-27
rs6565192	16	30585535	C	T	-3.08142	260899	0.466403	-0.00850002	0.00154963	-5.48519	4.13017e-08
rs4785187	16	49766772	A	G	-2.48467	270601	0.221767	-0.0103215	0.00184579	-5.5919	2.24592e-08
rs1108343	16	51211595	C	T	3.74052	271769	0.64879	0.0104478	0.0016115	6.48326	8.97631e-11
rs3809634	16	53538157	G	A	3.16683	261760	0.309083	0.0102787	0.00167469	6.13768	8.3737e-10
rs11866083	16	61503583	T	C	1.93541	270834	0.230916	0.011598	0.00182563	6.35289	2.11301e-10
rs9929556	16	62193640	G	T	4.08927	267941	0.427245	0.0090436	0.00154976	5.83548	5.36369e-09
rs35316276	16	67850700	T	C	2.02418	271769	0.274507	0.010099	0.00173453	5.8223	5.80441e-09
rs61757207	16	70358495	G	A	-2.69772	271769	0.0147809	-0.039426	0.00680912	-5.79018	7.031e-09
rs9927049	16	71860008	A	G	3.10072	269185	0.74671	0.0109055	0.00176158	6.19079	5.98651e-10
rs1013982	16	72450482	G	A	3.9353	266433	0.354264	0.00948113	0.00161655	5.86503	4.4904e-09
rs12919509	16	83606068	G	T	3.86588	267592	0.407927	0.0100138	0.00156136	6.41348	1.42237e-10
rs1050847	16	87443734	T	C	4.09548	267381	0.580507	0.00975246	0.00155638	6.26612	3.70156e-10
rs2447097	17	2278064	G	T	-4.67243	265121	0.542228	-0.00924838	0.00154304	-5.9936	2.05247e-09
rs2302761	17	7358520	T	C	3.02971	271769	0.212603	0.0113921	0.0018691	6.09498	1.0945e-09
rs12602286	17	19236954	T	G	4.41539	271495	0.874029	0.0161751	0.00231356	6.99142	2.72117e-12
rs9891803	17	31609815	T	C	-6.07859	269099	0.486399	-0.00932741	0.00153948	-6.05879	1.37148e-09
rs12601380	17	34904985	C	A	3.44482	271769	0.412348	0.00860102	0.00155566	5.52886	3.22311e-08
rs12453682	17	37770005	T	C	2.56756	266558	0.696871	0.0094356	0.00166975	5.65089	1.59616e-08
rs118101047	17	38407864	A	G	-3.8581	271769	0.0235586	-0.0321199	0.00524657	-6.12208	9.23595e-10
rs2304987	17	42927965	A	G	-2.77566	271256	0.226795	-0.012174	0.00182673	-6.66436	2.65824e-11
rs11652522	17	43055579	A	C	-2.86824	264193	0.0978678	-0.0147991	0.00259126	-5.71116	1.1221e-08
rs721579	17	43370481	T	C	-4.57032	271769	0.255804	-0.0107045	0.00175916	-6.08503	1.16472e-09
rs117560908	17	43781083	T	C	3.55832	257641	0.259949	0.0107146	0.00183472	5.83993	5.2222e-09
rs55938136	17	43798360	G	A	-6.12888	271724	0.22657	-0.0179753	0.00190816	-9.42022	4.50134e-21
rs60814418	17	43850645	T	C	-6.27471	271363	0.227638	-0.0178462	0.00184714	-9.66156	4.39124e-22
rs199516	17	44856485	T	C	5.94629	271686	0.782425	0.0158784	0.00185486	8.56044	1.12442e-17
rs9914918	17	46962021	A	G	3.72613	271455	0.290146	0.0108631	0.00168901	6.43168	1.26204e-10
rs10515007	17	50395539	T	C	3.34744	271769	0.158258	0.0118453	0.00209528	5.65333	1.57364e-08
rs9902820	17	56637545	C	A	3.98258	271720	0.393652	0.00857647	0.00156534	5.47899	4.27765e-08
rs7226066	17	79354785	G	A	3.45674	271069	0.369998	0.0114229	0.0016645	6.86263	6.76054e-12
rs303752	18	21074255	A	G	-5.6649	258165	0.405742	-0.0131902	0.00157108	-8.39561	4.63468e-17
rs10460095	18	22624708	A	G	-3.57638	267448	0.571838	-0.0101409	0.00154928	-6.54559	5.92594e-11
rs4413048	18	25556490	C	A	-4.55825	268728	0.701652	-0.0105949	0.00167429	-6.32797	2.48404e-10
rs8098552	18	35091415	A	C	-2.99127	271489	0.158771	-0.0140687	0.00209286	-6.72223	1.78966e-11
rs9964724	18	35159124	T	C	7.1574	269446	0.68302	0.018958	0.00164568	11.5198	1.04818e-30
rs1427039	18	35347100	T	C	4.8239	268115	0.658712	0.0113907	0.00161621	7.04777	1.81802e-12
rs8092033	18	36526657	G	A	-4.05544	271703	0.213511	-0.0102624	0.00186626	-5.49889	3.82192e-08
rs7233920	18	37416318	A	G	-3.6566	267284	0.223592	-0.0123257	0.00184007	-6.69852	2.10547e-11
rs8095755	18	38943445	G	T	5.76182	270097	0.274318	0.00981687	0.00171561	5.72208	1.05228e-08
rs1557348	18	48682662	C	T	-3.07154	269746	0.543815	-0.00878501	0.00153821	-5.7112	1.12184e-08
rs1143768	18	50107977	C	T	-3.67358	270287	0.76396	-0.010561	0.00180238	-5.85946	4.64388e-09
rs67944814	18	50358621	G	A	4.78697	270824	0.0691464	0.0187093	0.00301591	6.20352	5.52132e-10
rs17411339	18	50807359	G	A	-4.88747	268975	0.430332	-0.0135225	0.00154698	-8.74124	2.3057e-18
rs12954483	18	52734527	G	A	-4.68499	271769	0.898106	-0.016685	0.00252894	-6.59764	4.17751e-11
rs613872	18	53210302	T	G	-5.5643	271769	0.824984	-0.0174514	0.00201257	-8.67118	4.27665e-18
rs2220926	18	58943386	C	T	2.25307	267261	0.572852	0.00878431	0.00154991	5.66763	1.44784e-08
rs11081529	18	75902735	C	T	-3.94523	269582	0.295849	-0.01188	0.00167875	-7.07669	1.47637e-12
rs11663602	18	77578191	A	C	-3.44503	270452	0.274875	-0.0113257	0.00171478	-6.60479	3.98087e-11
rs76608582	19	4474725	A	C	3.48273	262858	0.0400235	0.0290485	0.0042436	6.84524	7.63461e-12
rs2287838	19	9959014	A	G	-2.22838	269886	0.555636	-0.00941292	0.00154067	-6.10964	9.98548e-10
rs113254113	19	13191646	T	C	-3.1441	270832	0.115697	-0.0158819	0.00244188	-6.50396	7.82348e-11
rs4808765	19	18334443	T	C	-4.11176	271663	0.288595	-0.00997424	0.00168786	-5.90939	3.4337e-09
rs4806187	19	36149761	G	A	4.97143	266204	0.493392	0.00887698	0.00153548	5.78125	7.41482e-09
rs10402747	19	45815248	C	T	-3.25083	267884	0.481371	-0.010354	0.00154562	-6.69891	2.09977e-11
rs192436652	19	54960747	T	C	-2.01159	271376	0.026935	-0.0271326	0.00492189	-5.51264	3.53491e-08
rs306757	20	3119133	A	G	4.06083	271769	0.356424	0.00965171	0.00159673	6.04469	1.49697e-09
rs1108641	20	14702391	T	C	3.67689	257766	0.690766	0.0113031	0.00166772	6.77755	1.2223e-11
rs8117703	20	14900614	G	A	3.83115	265373	0.220759	0.0101669	0.00185046	5.49424	3.92406e-08
rs55640000	20	22310689	G	T	3.08816	271582	0.342694	0.0100891	0.00161275	6.2558	3.95484e-10
rs2903589	20	41243052	T	C	-4.35252	269031	0.349147	-0.0104717	0.0016067	-6.51753	7.1476e-11
rs6513959	20	43620856	G	A	-3.0292	270201	0.292014	-0.0113003	0.00168338	-6.71287	1.90828e-11
rs6067645	20	49716117	A	G	-1.91774	262125	0.495878	-0.00883848	0.00155391	-5.68789	1.28621e-08
rs911149	20	58214637	C	T	-2.34594	271769	0.766171	-0.0107417	0.00180676	-5.94527	2.75995e-09
rs6123924	20	58219764	G	A	-4.07149	269772	0.152119	-0.0140241	0.00213328	-6.57395	4.89988e-11
rs4810227	20	59841800	A	G	5.14456	264679	0.619626	0.0127559	0.00158264	8.0599	7.636e-16
rs2833477	21	33048864	C	T	2.13748	270733	0.111313	0.0141377	0.00243367	5.80921	6.27698e-09
rs2898191	21	34288509	C	A	-3.08699	271283	0.315064	-0.00920565	0.00167254	-5.50401	3.71258e-08
rs1964927	21	42653237	G	A	-3.35888	268574	0.645494	-0.0129396	0.00160206	-8.07688	6.64425e-16
rs140147	22	30184599	A	G	-3.78642	270790	0.387031	-0.0103719	0.00157094	-6.60236	4.04662e-11
rs2213359	22	34287819	T	C	-3.86121	270804	0.708014	-0.0118643	0.00168285	-7.05011	1.78775e-12
rs11703948	22	38817047	G	A	3.50796	271769	0.103156	0.0157596	0.00251876	6.25691	3.92684e-10
rs12170452	22	40019773	G	A	-3.70368	269378	0.536285	-0.0107734	0.00153557	-7.01589	2.28487e-12
rs131172	22	44902759	G	A	-4.27633	269027	0.489713	-0.00878077	0.00153216	-5.73097	9.98586e-09
rs9615905	22	48875699	T	C	-4.62539	270461	0.457513	-0.00849877	0.00153739	-5.52804	3.23822e-08
rs1076780	22	50883359	G	A	-3.94299	267960	0.717514	-0.00958922	0.00171009	-5.60744	2.05341e-08
rs9616906	22	51104680	A	G	4.88977	271769	0.439726	0.013642	0.00154458	8.83218	1.02655e-18
rs9616934	22	51122593	A	C	-2.78635	271769	0.120781	-0.0139661	0.0023773	-5.87479	4.23377e-09
rs9616947	22	51151631	T	C	-3.29026	270524	0.374026	-0.0112118	0.00159391	-7.03415	2.00485e-12

## Sheet: B7. MTAG lead SNPs - CAMSIS
Table B7. Association results for independent autosomal SNPs that reached genome-wide significance (P < 5×10-8) in the multi-trait GWAS (MTAG) of CAMSIS
rsid	CHR	BP	A1	A2	Z	N	FRQ	mtag_beta	mtag_se	mtag_z	pval
rs12137794	1	6705944	T	C	5.54191	273157	0.0864064	0.0193387	0.00304237	6.35646	2.06458e-10
rs34394051	1	6853091	G	A	5.78204	273131	0.157754	0.0165938	0.00236525	7.01564	2.28897e-12
rs1011124	1	7533164	G	A	-3.98951	268664	0.591051	-0.0100803	0.00173087	-5.82385	5.75058e-09
rs6678590	1	8886422	C	T	-4.22899	267487	0.833485	-0.0158812	0.00228368	-6.95419	3.54595e-12
rs58130172	1	11540649	T	C	4.51651	259816	0.267905	0.012524	0.00198738	6.30177	2.94269e-10
rs6702976	1	20882794	A	G	4.57847	268512	0.11331	0.016649	0.00268367	6.20383	5.51038e-10
rs79523955	1	28799065	G	A	-4.31848	267608	0.0970842	-0.0198244	0.00291667	-6.79692	1.06878e-11
rs590013	1	29155738	C	T	-3.48107	272003	0.319166	-0.0109293	0.00182072	-6.00275	1.94008e-09
rs4949448	1	32062066	T	G	3.64901	267744	0.470294	0.00951665	0.00171566	5.54693	2.90737e-08
rs10798888	1	32199099	T	G	-4.93607	273048	0.170867	-0.0174086	0.00225998	-7.70296	1.32947e-14
rs12028010	1	41764471	C	T	-4.1369	269625	0.230884	-0.0161071	0.00201662	-7.98714	1.38101e-15
rs11209971	1	41844293	G	A	4.59833	266974	0.70046	0.011292	0.00185784	6.07802	1.21673e-09
rs2992037	1	43949810	G	A	-4.34669	258557	0.681567	-0.0161226	0.00183624	-8.78023	1.63145e-18
rs6695915	1	44010571	G	A	3.99997	273157	0.0964061	0.0163567	0.00293764	5.56797	2.57725e-08
rs3791138	1	44050027	C	A	7.60369	272367	0.784598	0.0226062	0.00206414	10.9519	6.50989e-28
rs145155829	1	44165646	T	C	3.53212	267670	0.0340737	0.0291765	0.00510322	5.71727	1.08249e-08
rs11811978	1	53739367	A	G	-5.48341	272869	0.415879	-0.0097079	0.00172122	-5.64011	1.69939e-08
rs666868	1	57719736	T	C	2.44955	270308	0.338566	0.00983857	0.00179782	5.47249	4.43754e-08
rs2764684	1	58537919	T	C	4.68942	270180	0.821702	0.014416	0.0022219	6.48815	8.68966e-11
rs9436866	1	69427576	C	A	2.47566	272983	0.0942898	0.0175324	0.00292122	6.00174	1.95215e-09
rs481940	1	71442457	C	T	-5.76917	271004	0.735823	-0.0140291	0.00192605	-7.28386	3.24401e-13
rs72677177	1	72120034	A	G	5.67252	271280	0.401445	0.0121012	0.00173408	6.97846	2.9844e-12
rs1905976	1	72513186	G	T	-4.88771	270957	0.505682	-0.0105117	0.00169852	-6.18876	6.06409e-10
rs34305371	1	72733610	A	G	6.92645	273157	0.101892	0.0310466	0.00284117	10.9274	8.52595e-28
rs1903376	1	72839905	T	C	-6.45268	271883	0.206124	-0.0191445	0.00209826	-9.12403	7.23807e-20
rs12145291	1	74161795	C	T	3.6566	256905	0.0402055	0.0327414	0.00447658	7.31392	2.59454e-13
rs504866	1	74685240	C	T	3.64847	273157	0.489244	0.0121257	0.00169682	7.14611	8.92719e-13
rs1527683	1	74822937	C	T	4.81074	271249	0.219133	0.0166888	0.00205259	8.13062	4.27112e-16
rs116051875	1	75481099	C	A	4.48334	271714	0.0499606	0.0274662	0.00391529	7.01512	2.29749e-12
rs1335482	1	78603463	C	T	-3.67663	268174	0.481236	-0.0104061	0.00170211	-6.11365	9.738e-10
rs56174996	1	91145181	A	G	-4.41299	270968	0.132591	-0.0154653	0.00250763	-6.16729	6.94708e-10
rs1008078	1	91189731	T	C	-6.51515	270178	0.39489	-0.0189618	0.00173925	-10.9023	1.12395e-27
rs7526112	1	93747683	G	T	-5.87946	271206	0.360702	-0.0138667	0.00176819	-7.84232	4.42296e-15
rs237435	1	94030534	T	C	2.17439	272892	0.769554	0.0111461	0.00201448	5.53299	3.14813e-08
rs6690195	1	96221653	T	C	-5.37218	268201	0.487291	-0.0137023	0.00170184	-8.05147	8.18031e-16
rs137858393	1	96454977	G	A	-2.77337	272811	0.0664324	-0.0207088	0.00344306	-6.01466	1.80268e-09
rs321255	1	96469259	G	T	-4.30965	271560	0.405463	-0.0133654	0.00172905	-7.72989	1.07641e-14
rs4506495	1	98404234	C	T	-4.6107	272262	0.164797	-0.0187538	0.00228739	-8.19875	2.42904e-16
rs575113	1	110046373	A	G	4.99878	270007	0.288291	0.0140554	0.00187711	7.48779	7.00442e-14
rs12116477	1	110636625	A	G	-3.93815	273157	0.355612	-0.0106813	0.00178307	-5.99041	2.09311e-09
rs535930	1	110724488	A	G	-3.5667	267506	0.539801	-0.0102139	0.00171776	-5.94609	2.74626e-09
rs2761438	1	110752139	G	A	-3.00596	273157	0.624386	-0.0097731	0.00176404	-5.5402	3.02133e-08
rs59123361	1	110766454	A	G	-4.52223	273157	0.102476	-0.0207507	0.0028543	-7.26999	3.59513e-13
rs12024366	1	112158504	G	A	-2.19865	271677	0.235454	-0.0114183	0.00200075	-5.707	1.14982e-08
rs12760040	1	114096474	C	T	-3.9779	272231	0.0301252	-0.0297089	0.00502594	-5.91112	3.39793e-09
rs147633738	1	156320524	T	C	-3.82017	272703	0.0658592	-0.0195608	0.0034782	-5.62382	1.86782e-08
rs3027001	1	159169463	T	C	-2.43505	265416	0.237789	-0.0137211	0.00200208	-6.85341	7.21087e-12
rs35039375	1	171516863	G	A	-4.14343	271293	0.0897756	-0.0210844	0.00297122	-7.09621	1.28221e-12
rs4652135	1	175837673	C	A	-3.08887	272108	0.269953	-0.0118839	0.00191471	-6.20666	5.41233e-10
rs17498867	1	182077680	A	G	-5.49459	269374	0.184403	-0.0141611	0.00219156	-6.46164	1.03572e-10
rs861576	1	184725397	T	C	-4.8917	265246	0.409731	-0.0107949	0.00173201	-6.23257	4.58839e-10
rs4272628	1	189603032	G	A	4.40106	267712	0.479	0.00936897	0.00170283	5.50201	3.7548e-08
rs2820314	1	201872209	C	A	-5.96334	273064	0.338908	-0.0132776	0.0017925	-7.40729	1.28905e-13
rs11588857	1	204587047	A	G	5.5856	272956	0.209318	0.0222969	0.0020852	10.6929	1.09847e-26
rs6429082	1	235600129	C	T	4.45918	273064	0.518417	0.0118522	0.00169767	6.98146	2.92124e-12
rs3943093	1	243458502	T	C	-3.58901	272224	0.321399	-0.0147849	0.00181715	-8.1363	4.07527e-16
rs11695489	2	4926182	T	C	6.2396	272123	0.193934	0.0152123	0.00214651	7.08702	1.37035e-12
rs76076331	2	10977585	T	C	4.93478	270700	0.122037	0.0204569	0.00259947	7.86962	3.55713e-15
rs1734370	2	10978710	G	A	-2.67198	273025	0.292301	-0.010683	0.00186508	-5.72789	1.01688e-08
rs72779695	2	12797853	T	C	-4.61159	269325	0.116172	-0.0144677	0.00265248	-5.45441	4.91349e-08
rs1430048	2	16651470	A	C	-3.08217	272589	0.705714	-0.0109226	0.00186182	-5.86665	4.44697e-09
rs61533748	2	22582968	C	T	-4.32415	269615	0.389227	-0.0097656	0.00174424	-5.59877	2.15875e-08
rs116587446	2	23902863	T	G	-4.11344	273097	0.0522873	-0.0213703	0.00381051	-5.60824	2.04396e-08
rs6543810	2	34380023	T	C	3.74167	270311	0.385267	0.00976475	0.00177436	5.50326	3.7283e-08
rs13418565	2	35019035	C	T	-4.31818	269768	0.447333	-0.00984941	0.00170898	-5.76331	8.2478e-09
rs12468040	2	44854981	G	T	-6.12313	272240	0.621073	-0.0155641	0.00174931	-8.89728	5.72317e-19
rs1527920	2	49707210	T	G	3.34117	269898	0.444925	0.00967587	0.00171113	5.65467	1.56145e-08
rs939400	2	50645890	T	G	-3.46103	270826	0.358836	-0.010633	0.00177197	-6.00064	1.96536e-09
rs10865247	2	50715796	C	A	3.50026	269661	0.480689	0.00958334	0.00170084	5.63447	1.75596e-08
rs17502934	2	50994255	T	G	-2.7194	271322	0.142347	-0.0147094	0.00242996	-6.05338	1.41841e-09
rs62140730	2	51520999	G	A	2.38372	270911	0.258483	0.0109904	0.00193975	5.66588	1.46273e-08
rs13010288	2	51824512	T	G	5.14996	271425	0.133921	0.0197448	0.00249347	7.91859	2.40227e-15
rs2589091	2	55575981	A	G	-2.66422	268131	0.434282	-0.00939325	0.00171583	-5.47446	4.3885e-08
rs35577149	2	57931347	C	T	3.37724	272714	0.411603	0.0107008	0.00172466	6.20462	5.48298e-10
rs7595529	2	58122650	G	A	-2.52014	272666	0.0727814	-0.0197972	0.00331969	-5.96356	2.46802e-09
rs67593591	2	59145722	A	G	4.17891	266077	0.122015	0.0142341	0.00260428	5.46564	4.61227e-08
rs4672332	2	60173540	T	C	-4.3135	269123	0.466729	-0.0110604	0.00170424	-6.48994	8.58712e-11
rs10189857	2	60713235	G	A	-6.82368	273157	0.431331	-0.0184295	0.00171266	-10.7608	5.27285e-27
rs45474996	2	60723905	A	G	5.91795	272968	0.113449	0.0199005	0.00272785	7.29533	2.97922e-13
rs2665668	2	60768978	A	G	-3.50387	257880	0.641033	-0.0110931	0.00178726	-6.20675	5.40911e-10
rs356999	2	60811584	G	A	4.61525	272463	0.626759	0.0125452	0.00175437	7.15082	8.62608e-13
rs56949301	2	60946680	A	G	4.35603	267428	0.207652	0.0124197	0.00209748	5.92124	3.19514e-09
rs10496091	2	61482261	A	G	-3.61387	273157	0.28033	-0.0140209	0.00188845	-7.42459	1.13129e-13
rs268120	2	65604914	G	A	-1.42826	271818	0.749375	-0.0106999	0.00195863	-5.46298	4.6821e-08
rs6731373	2	68503044	A	G	-3.77347	273157	0.360668	-0.0121534	0.00177887	-6.83209	8.36885e-12
rs2706762	2	70488470	T	C	4.0255	273157	0.149626	0.0156037	0.0024042	6.49018	8.5733e-11
rs10184268	2	73627044	T	C	-4.52299	272449	0.231636	-0.0114142	0.00201758	-5.65738	1.53704e-08
rs77599217	2	80413713	C	T	3.62644	272790	0.0906357	0.0190407	0.00297692	6.39612	1.5938e-10
rs75708852	2	98167176	A	C	-4.3868	270247	0.0369236	-0.0311274	0.0048348	-6.4382	1.20896e-10
rs62154930	2	98816451	A	C	2.68212	273078	0.0756524	0.0189823	0.00320771	5.91771	3.26453e-09
rs62156352	2	99049789	C	T	2.6517	272032	0.0242729	0.0325275	0.00571051	5.69608	1.22591e-08
rs2043007	2	100348673	T	C	3.45218	270373	0.544958	0.0134313	0.00170585	7.8737	3.44305e-15
rs12712067	2	100763900	T	G	4.35613	272846	0.357559	0.0128448	0.00177006	7.25674	3.96536e-13
rs4851263	2	100801867	G	A	3.60072	273157	0.897032	0.0162844	0.00280638	5.80265	6.52748e-09
rs2309812	2	100869702	T	C	7.21108	272795	0.379981	0.0218892	0.00174786	12.5234	5.55723e-36
rs72821169	2	100921592	T	C	-2.99037	263629	0.0542941	-0.0249968	0.00379977	-6.5785	4.7523e-11
rs71413877	2	100924822	A	G	4.55896	269758	0.0379396	0.0379806	0.00453985	8.36606	5.95789e-17
rs1837140	2	101073387	A	C	4.96871	273018	0.172164	0.0173085	0.00224696	7.70307	1.32831e-14
rs2942884	2	101323578	A	G	-3.89557	270165	0.457132	-0.0108003	0.00171184	-6.30915	2.80568e-10
rs77702819	2	101328728	T	G	3.52549	269091	0.0924446	0.0195582	0.00296739	6.59103	4.36772e-11
rs6719646	2	103817504	G	A	-2.37666	271973	0.278237	-0.0112067	0.00191671	-5.84686	5.00929e-09
rs71415374	2	104155414	T	C	3.40772	270577	0.0921549	0.0207144	0.00299907	6.90694	4.95227e-12
rs2570497	2	104441546	T	C	-4.24552	267920	0.642559	-0.0126746	0.00177481	-7.14136	9.24142e-13
rs3087523	2	105977776	A	G	-4.45171	269558	0.122931	-0.0162046	0.00258813	-6.26113	3.82189e-10
rs12712269	2	107564115	C	T	2.48141	268378	0.611941	0.0104331	0.00174502	5.97879	2.24798e-09
rs13387659	2	125003024	G	A	4.33957	271755	0.278024	0.0127622	0.00189463	6.73599	1.62813e-11
rs13010566	2	125873208	C	A	3.0885	273003	0.527033	0.0106109	0.00169905	6.24517	4.23337e-10
rs76509453	2	126023667	G	A	-4.44437	269606	0.0934475	-0.0190838	0.00291973	-6.53617	6.31148e-11
rs60929679	2	142342656	G	T	-4.35687	272810	0.0668817	-0.0287108	0.00339597	-8.45437	2.80595e-17
rs61074137	2	142354886	G	A	3.86009	271003	0.0863238	0.0166985	0.00304844	5.47773	4.30812e-08
rs4662372	2	142841917	T	C	3.49783	273089	0.517379	0.00942791	0.00169752	5.55394	2.79301e-08
rs13428598	2	144250487	T	C	3.99138	272175	0.391781	0.0155283	0.00173852	8.93188	4.18845e-19
rs1427298	2	145214421	T	C	3.07736	262675	0.426877	0.0101116	0.0017288	5.84893	4.94741e-09
rs7560871	2	145616899	A	G	-2.91515	272644	0.0694275	-0.0196727	0.00333798	-5.89361	3.7785e-09
rs7575637	2	145796251	A	G	5.2984	270394	0.460191	0.0129428	0.00170433	7.59409	3.0996e-14
rs17675734	2	148379965	C	A	2.48624	260913	0.197784	0.0120978	0.00214725	5.63408	1.75996e-08
rs67654519	2	155477258	T	C	-2.86073	271099	0.488102	-0.0113386	0.00169876	-6.67462	2.47872e-11
rs6436555	2	157488277	C	A	-4.48697	268591	0.511929	-0.0110584	0.0017023	-6.49612	8.24195e-11
rs12692596	2	161265910	T	C	-5.09792	270773	0.372397	-0.0106604	0.00175675	-6.06827	1.29295e-09
rs55874516	2	161359854	A	G	4.5037	271747	0.0326315	0.0329642	0.00478171	6.89381	5.43165e-12
rs114952970	2	161812352	T	C	2.81064	273157	0.0289614	0.0281203	0.00514546	5.46507	4.62713e-08
rs7309	2	162092640	A	G	-5.37613	268496	0.49605	-0.0165367	0.00170067	-9.72363	2.39104e-22
rs2284871	2	162888055	T	C	3.85248	271529	0.299581	0.0137483	0.00185329	7.41829	1.1864e-13
rs6736898	2	164389567	G	A	-3.80274	271608	0.352412	-0.0107611	0.00177743	-6.05433	1.41006e-09
rs1867864	2	166179650	T	C	-4.60527	273011	0.587372	-0.0102601	0.00172307	-5.95452	2.60831e-09
rs9784070	2	172785007	T	C	4.54262	272407	0.308751	0.0117959	0.00183816	6.41724	1.38764e-10
rs62183776	2	172858117	T	C	-3.72047	271707	0.193144	-0.0136572	0.00215353	-6.34176	2.27157e-10
rs13009008	2	174043233	G	A	4.01214	272836	0.674992	0.0108154	0.00181127	5.97117	2.35565e-09
rs4972400	2	174171884	A	G	2.94426	272817	0.346173	0.0109315	0.00179802	6.07972	1.20389e-09
rs2919151	2	174193639	G	T	-3.68537	267527	0.522562	-0.00965358	0.00171086	-5.64253	1.67572e-08
rs72915557	2	175199092	A	G	-4.55698	271768	0.0579962	-0.0206035	0.00363248	-5.67203	1.41112e-08
rs11694904	2	180925445	T	C	3.18663	269839	0.31025	0.0120973	0.00183821	6.58103	4.67205e-11
rs4666851	2	183378875	C	A	-6.22736	270013	0.394374	-0.0128533	0.00173849	-7.39339	1.43137e-13
rs4490143	2	183450403	G	T	-2.33797	268147	0.752703	-0.0108817	0.00197123	-5.52025	3.38516e-08
rs62174974	2	185053385	A	G	-3.44634	272080	0.19516	-0.0118978	0.00214143	-5.55602	2.76001e-08
rs115438240	2	185883877	G	T	3.32338	267011	0.0482583	0.0230855	0.00397801	5.80328	6.50312e-09
rs10205057	2	186139826	T	C	3.8372	272546	0.561914	0.0105193	0.00173825	6.05168	1.43346e-09
rs62179650	2	189135884	A	G	5.24558	272973	0.304788	0.0138002	0.00187313	7.36748	1.73887e-13
rs1807235	2	189485670	T	C	-4.46883	272960	0.0350143	-0.0331927	0.00464118	-7.15177	8.56652e-13
rs11675476	2	193853269	T	C	-3.80478	271838	0.52958	-0.0121266	0.00170059	-7.1308	9.97842e-13
rs6756148	2	199371044	T	C	-3.39203	268587	0.875193	-0.0152934	0.00261741	-5.84296	5.12803e-09
rs1455349	2	199497285	G	A	-5.477	264955	0.460537	-0.0170429	0.00171183	-9.95596	2.37516e-23
rs10445790	2	201078088	C	T	-5.4892	268377	0.393381	-0.0124337	0.00174076	-7.14266	9.15424e-13
rs4675248	2	202880230	G	A	2.98248	269841	0.607352	0.0103943	0.00173999	5.97374	2.31871e-09
rs138105457	2	212648667	G	T	4.07609	264774	0.199684	0.0118649	0.00214961	5.51957	3.39823e-08
rs58352022	2	212661193	T	C	-6.92714	266813	0.281635	-0.0177547	0.00191125	-9.28955	1.54943e-20
rs16846917	2	212697542	T	G	-4.7377	272367	0.282042	-0.0107702	0.00188574	-5.71138	1.12062e-08
rs2032780	2	215073935	C	T	3.40617	260796	0.404512	0.0102796	0.00174091	5.90473	3.53226e-09
rs10168841	2	215150946	T	C	-3.75493	268865	0.934934	-0.0201267	0.00346953	-5.80099	6.59234e-09
rs4673830	2	215339783	A	G	4.21497	271026	0.0601713	0.0214871	0.00359129	5.98311	2.1892e-09
rs13029509	2	215374209	A	G	-4.24431	270891	0.479499	-0.0116734	0.00170118	-6.86194	6.79336e-12
rs57016874	2	220310112	T	C	2.26911	272625	0.0397157	0.0247952	0.00443266	5.59375	2.22215e-08
rs1971218	2	221835288	G	A	-5.7075	270380	0.47296	-0.00983702	0.00173082	-5.68344	1.32012e-08
rs10498185	2	226251703	A	C	-3.19493	269085	0.79135	-0.0119651	0.00210357	-5.68798	1.28549e-08
rs6740674	2	226471864	T	C	3.1595	272301	0.663472	0.0105708	0.0017959	5.88608	3.95471e-09
rs10183383	2	228972580	T	C	-3.94848	272925	0.480663	-0.0101615	0.00169791	-5.98468	2.16817e-09
rs10205801	2	233597196	A	G	-3.48706	272866	0.552533	-0.0105451	0.00170714	-6.17706	6.53057e-10
rs35811586	2	233743794	T	C	3.81628	273157	0.0569471	0.0233335	0.00373567	6.24613	4.20757e-10
rs75548872	2	236619713	C	T	-4.68428	273157	0.252642	-0.0113893	0.00205454	-5.54345	2.96572e-08
rs3902825	2	236671792	A	G	3.8291	269908	0.225249	0.0115837	0.00203759	5.68501	1.30803e-08
rs62190914	2	236788175	C	T	-4.37763	271326	0.361119	-0.0116138	0.00176958	-6.56301	5.27329e-11
rs2034670	2	237106201	G	A	-4.18946	268192	0.193753	-0.0142965	0.00215412	-6.63682	3.20514e-11
rs60307735	3	8249587	T	C	5.7265	271952	0.348813	0.0139923	0.00178221	7.85105	4.12559e-15
rs9882532	3	16865845	C	T	-5.09948	267752	0.355206	-0.0135706	0.00177745	-7.63485	2.26091e-14
rs4685405	3	16981683	T	G	-4.1984	270789	0.171316	-0.0124469	0.00225401	-5.52209	3.34984e-08
rs112512729	3	24905460	G	T	4.16068	268134	0.0668062	0.0199241	0.00341267	5.83826	5.27487e-09
rs11713577	3	28910107	G	A	-3.59273	270119	0.380099	-0.00959645	0.00175155	-5.47885	4.28108e-08
rs6550317	3	35078721	C	T	4.27117	272921	0.760438	0.0113259	0.00198756	5.69842	1.20925e-08
rs191581471	3	43330485	G	T	3.8704	272574	0.015095	0.0403014	0.00722176	5.58056	2.3975e-08
rs62262084	3	47653822	T	C	-4.4853	273048	0.254721	-0.013342	0.00195765	-6.81533	9.40486e-12
rs143338674	3	48003782	C	A	-3.1875	272520	0.0192518	-0.0359638	0.00643344	-5.59012	2.26906e-08
rs73074316	3	48406223	G	A	4.63298	273157	0.0523106	0.0256947	0.00393597	6.52817	6.65776e-11
rs35761247	3	48623124	A	G	5.18963	273157	0.059021	0.0313891	0.00366068	8.57468	9.93601e-18
rs3895736	3	48658467	A	C	1.66779	273157	0.17636	0.0124556	0.00223954	5.56168	2.67196e-08
rs80026423	3	48734861	T	C	-3.13115	262150	0.0462064	-0.027537	0.00416044	-6.61878	3.62167e-11
rs188146975	3	48947188	A	G	-5.24105	271452	0.0882237	-0.0269726	0.00322623	-8.36041	6.25002e-17
rs141260127	3	49374250	T	C	4.44452	270930	0.0429022	0.0328764	0.00429231	7.65937	1.86843e-14
rs13090388	3	49391082	T	C	11.0306	272411	0.304391	0.0309749	0.00184408	16.797	2.56832e-63
rs116656374	3	49413266	T	G	-4.0735	273123	0.0377248	-0.0262322	0.00462376	-5.67335	1.40035e-08
rs17598137	3	49891362	A	C	-4.41449	270616	0.10429	-0.0249695	0.00279864	-8.92201	4.57882e-19
rs140867372	3	49945862	A	G	4.33596	272885	0.01265	0.0443266	0.00775287	5.71745	1.08136e-08
rs142344547	3	49956036	A	G	5.00183	270880	0.0565767	0.0219445	0.00372634	5.88902	3.88485e-09
rs7627910	3	49971831	C	T	-9.52988	271271	0.46281	-0.0237142	0.00170412	-13.9157	5.0824e-44
rs112634398	3	50075494	G	A	-4.21001	266822	0.0415914	-0.0401144	0.00437983	-9.15888	5.24388e-20
rs2298955	3	50431194	C	T	-4.94395	270615	0.142479	-0.0144273	0.00244552	-5.89946	3.64684e-09
rs73082936	3	50512974	T	C	2.96061	269066	0.0918827	0.0188863	0.00296951	6.36008	2.01645e-10
rs74453875	3	52046707	A	G	2.87439	273157	0.0353368	0.026736	0.00468041	5.71232	1.11447e-08
rs62253608	3	52989383	T	C	3.18852	270827	0.341035	0.00997187	0.00179148	5.56629	2.60225e-08
rs3774602	3	53823098	T	C	-4.67326	272792	0.382944	-0.0113823	0.00174526	-6.52182	6.94599e-11
rs145601829	3	53851505	T	C	-3.12815	270619	0.0112963	-0.0483966	0.00845141	-5.72646	1.0255e-08
rs35871234	3	60835863	A	G	-5.019	271285	0.209252	-0.013261	0.00210164	-6.30983	2.79338e-10
rs6774533	3	62471086	T	C	2.40776	256169	0.712777	0.012183	0.0019044	6.39731	1.58141e-10
rs9841975	3	64446112	G	A	2.70794	257414	0.449645	0.010691	0.00172069	6.21319	5.19194e-10
rs77554090	3	65711935	T	C	-3.18176	271419	0.0739337	-0.0203103	0.00326389	-6.22273	4.88582e-10
rs34313089	3	70083720	T	C	3.30252	273112	0.0764412	0.0220399	0.00319242	6.9038	5.06279e-12
rs35480566	3	71583177	G	A	6.32777	269500	0.440369	0.0152354	0.00171363	8.89067	6.07389e-19
rs9820604	3	72363674	C	T	-2.92225	268751	0.172148	-0.0133239	0.00225382	-5.91172	3.3856e-09
rs7349566	3	72375783	C	T	5.10285	268171	0.305018	0.010309	0.00185054	5.57082	2.53539e-08
rs13318986	3	82533639	A	G	2.47217	273095	0.335922	0.0111523	0.0017992	6.19847	5.70138e-10
rs9830359	3	85397118	C	T	5.65609	271651	0.887541	0.016881	0.00268983	6.27587	3.47686e-10
rs66568921	3	85672018	G	T	5.77413	265527	0.351279	0.0166208	0.00181367	9.16421	4.99135e-20
rs12491181	3	86181167	T	C	4.29346	270797	0.450775	0.00978358	0.00170684	5.73198	9.92676e-09
rs34420304	3	94016006	T	C	4.5699	264435	0.455314	0.00992729	0.00174376	5.69303	1.24801e-08
rs28513882	3	107296628	A	G	-4.27015	271528	0.183073	-0.0132931	0.00219521	-6.05551	1.39974e-09
rs709500	3	107692467	G	A	4.85471	273124	0.147583	0.0138124	0.0023915	5.77562	7.6671e-09
rs7640424	3	107820063	T	C	3.28069	270812	0.312841	0.0107828	0.00183308	5.88236	4.0445e-09
rs2290601	3	108112760	T	C	-5.69761	272462	0.767676	-0.0157034	0.00200923	-7.81561	5.46986e-15
rs55700315	3	116528735	C	T	-4.31931	271738	0.231585	-0.0146119	0.00201223	-7.26151	3.82802e-13
rs4358247	3	123719725	C	T	-5.20057	272071	0.278414	-0.0128713	0.00189396	-6.79599	1.07568e-11
rs6785699	3	127062401	A	G	4.15355	268439	0.192897	0.0124847	0.0021567	5.7888	7.08915e-09
rs9289300	3	127144988	C	T	4.25507	269957	0.156338	0.0159649	0.00233951	6.82401	8.85349e-12
rs6796421	3	132031433	T	G	-3.18723	270270	0.203347	-0.0116427	0.00211065	-5.51617	3.46463e-08
rs6780833	3	137067993	A	G	-4.24324	271045	0.394864	-0.00975769	0.00173848	-5.61278	1.99098e-08
rs2885198	3	143636421	G	A	-2.13748	263469	0.465062	-0.00961858	0.00171063	-5.62283	1.8785e-08
rs145023157	3	165436094	T	C	-3.38373	269971	0.035526	-0.0251638	0.00459584	-5.47534	4.36673e-08
rs13064267	3	168729441	G	A	-4.04356	272423	0.205911	-0.0154461	0.00209896	-7.35895	1.85367e-13
rs77025239	3	180734185	A	G	-5.41157	271486	0.150691	-0.0165114	0.00237562	-6.95033	3.64429e-12
rs1516726	3	185824274	G	A	3.88821	271716	0.809454	0.012186	0.00216143	5.63795	1.72089e-08
rs150537577	4	705629	G	A	3.9998	272991	0.0733779	0.0190394	0.00332206	5.73122	9.97081e-09
rs7655104	4	2868067	T	G	5.80995	272316	0.287425	0.0157216	0.00187509	8.38443	5.09712e-17
rs363096	4	3180021	C	T	3.87306	271248	0.575435	0.0135197	0.00171781	7.87031	3.53766e-15
rs112820797	4	3182738	T	G	4.64683	267781	0.102602	0.0185335	0.00287353	6.44974	1.12039e-10
rs362307	4	3241845	T	C	-4.26194	270589	0.072551	-0.0234149	0.00330371	-7.08747	1.36585e-12
rs2857861	4	3323767	T	C	-3.79588	272608	0.528886	-0.00928011	0.00169976	-5.45965	4.77071e-08
rs6853599	4	3445610	T	C	3.17053	270221	0.179083	0.013197	0.00224175	5.8869	3.935e-09
rs13147223	4	17271720	G	A	-2.46213	273157	0.437415	-0.0103712	0.00174385	-5.94728	2.72636e-09
rs2011603	4	18025484	A	G	-4.37367	273157	0.737752	-0.0106294	0.00193148	-5.50324	3.72875e-08
rs62301454	4	21937854	C	T	4.24908	265887	0.40927	0.0110931	0.0017414	6.37024	1.88734e-10
rs36083520	4	23715876	C	T	3.39002	266939	0.175224	0.0154873	0.00224027	6.91317	4.73945e-12
rs34811474	4	25408838	A	G	4.14754	273157	0.232767	0.0113476	0.00208027	5.45486	4.90113e-08
rs6819406	4	30914803	C	T	3.59798	271715	0.663545	0.0100238	0.00179655	5.57949	2.41227e-08
rs337637	4	38604470	A	G	3.34266	272885	0.378146	0.0108078	0.00174942	6.1779	6.49579e-10
rs6531736	4	39686517	A	G	-4.64869	271895	0.244328	-0.0122888	0.00198629	-6.18683	6.13873e-10
rs12646216	4	45980056	T	C	3.38819	269251	0.405365	0.0109588	0.00173254	6.32527	2.5279e-10
rs9998041	4	62914954	T	G	3.87998	270552	0.246775	0.0115073	0.00197222	5.8347	5.38861e-09
rs6551886	4	65780542	T	G	-3.9342	252174	0.236949	-0.0112089	0.00204361	-5.48485	4.1383e-08
rs12646297	4	65803784	A	G	-4.22042	270087	0.704556	-0.0118574	0.00186216	-6.36755	1.92071e-10
rs10011993	4	67093452	C	A	4.35641	273157	0.395441	0.0109686	0.00173797	6.31115	2.76967e-10
rs12508529	4	67823402	T	G	5.79049	272743	0.573373	0.014553	0.00171537	8.48385	2.17866e-17
rs72636697	4	68016609	T	C	-4.54485	270646	0.132989	-0.0179773	0.00254252	-7.07066	1.54201e-12
rs10019300	4	80877935	A	G	4.84714	271622	0.469347	0.00950712	0.00170101	5.5891	2.28251e-08
rs12503522	4	94543233	T	C	-2.57394	270531	0.283812	-0.0105095	0.001884	-5.57831	2.42867e-08
rs35225200	4	103146888	C	A	-4.9617	264346	0.0732165	-0.0219168	0.00329839	-6.64469	3.03848e-11
rs1391438	4	106151843	C	T	-6.3646	272908	0.689877	-0.017757	0.00183405	-9.68187	3.60085e-22
rs9992793	4	106325900	T	C	-5.09299	273019	0.490316	-0.0110121	0.00169687	-6.48967	8.60268e-11
rs17008180	4	106406083	C	A	4.62999	271445	0.131749	0.0151987	0.00251017	6.05486	1.40543e-09
rs72678864	4	112422145	A	G	3.76475	271744	0.173398	0.0125411	0.0022438	5.58921	2.2811e-08
rs6534322	4	122695318	A	C	-3.41302	272486	0.0587204	-0.0204844	0.00360917	-5.67567	1.3815e-08
rs13145650	4	122963344	T	C	-3.79476	272524	0.914031	-0.0196318	0.00302692	-6.48576	8.82862e-11
rs6534338	4	123026869	C	T	-4.16439	267830	0.703407	-0.0106753	0.00186274	-5.73097	9.98565e-09
rs6835277	4	140693020	C	A	-2.75584	273157	0.647679	-0.00987881	0.00178869	-5.52292	3.3342e-08
rs12643771	4	140753103	T	C	2.69928	266486	0.312864	0.0140265	0.00183725	7.63449	2.26719e-14
rs6852749	4	140864455	T	C	3.36724	272909	0.371115	0.0106276	0.001756	6.05216	1.42919e-09
rs1876765	4	147772419	G	A	4.14385	271710	0.294772	0.013157	0.00186179	7.06686	1.58484e-12
rs6823423	4	152604723	C	T	-5.16137	270465	0.48673	-0.0109816	0.00169945	-6.46183	1.03445e-10
rs71607150	4	158547154	A	C	3.3872	270561	0.0771323	0.0176189	0.00320958	5.48948	4.0312e-08
rs2347526	4	159853577	C	T	3.98007	273115	0.656657	0.0141551	0.00178684	7.92187	2.33965e-15
rs998887	4	160494997	A	C	5.12879	272468	0.519169	0.0139944	0.0016983	8.24022	1.71896e-16
rs195932	4	163558994	G	A	-5.30628	272592	0.637862	-0.0117666	0.00176537	-6.66522	2.64273e-11
rs6821231	4	170959988	T	C	-3.13531	272661	0.261345	-0.012049	0.0019432	-6.20058	5.6255e-10
rs11732657	4	172427073	A	G	-3.88446	268532	0.741964	-0.0132149	0.00194475	-6.79518	1.08175e-11
rs12640626	4	176626272	A	G	4.01993	271151	0.563904	0.0123242	0.00171227	7.19757	6.12944e-13
rs62336286	4	183725804	A	G	3.28374	273085	0.0717853	0.020757	0.00332489	6.24291	4.29503e-10
rs7693161	4	184791916	A	G	-4.64276	270483	0.597973	-0.0104019	0.00173242	-6.00425	1.92223e-09
rs13163845	5	3264389	C	T	4.22243	263268	0.142674	0.0149691	0.00246733	6.06693	1.30378e-09
rs2434672	5	11471879	A	C	3.34134	257773	0.524832	0.0103546	0.00171433	6.04004	1.5408e-09
rs16894044	5	24921617	C	T	-5.38315	273157	0.23071	-0.0117611	0.00201722	-5.83037	5.53044e-09
rs17563464	5	26913774	A	C	-3.77274	261059	0.217483	-0.0148526	0.00210697	-7.04926	1.79872e-12
rs35304754	5	30801772	C	A	-2.74622	269703	0.589497	-0.0100982	0.00172804	-5.8437	5.10531e-09
rs13169187	5	51716957	G	A	3.90597	271883	0.464214	0.0100232	0.00170253	5.8872	3.92787e-09
rs11954686	5	52787926	G	A	-5.25921	273157	0.179452	-0.0141464	0.00221122	-6.39756	1.57877e-10
rs11956282	5	53125917	G	A	-3.51853	272070	0.136125	-0.0140202	0.00247765	-5.65866	1.52557e-08
rs12515541	5	57095011	T	G	-3.52306	272548	0.60171	-0.011469	0.00173382	-6.61486	3.71893e-11
rs2964198	5	57533603	G	T	1.44058	268768	0.547891	0.00977947	0.00170924	5.72154	1.05562e-08
rs6450476	5	57771087	G	A	4.4635	270877	0.70386	0.0133665	0.00186076	7.18336	6.80169e-13
rs79798166	5	59152140	A	G	2.77198	267748	0.0815113	0.0183151	0.00311465	5.88031	4.09492e-09
rs966221	5	59502520	G	A	3.02183	266165	0.593245	0.0107175	0.00173373	6.18174	6.33985e-10
rs27220	5	59775136	A	G	-4.5255	272791	0.365589	-0.0133711	0.00176222	-7.58762	3.25831e-14
rs74449620	5	59798985	G	A	-5.30262	273157	0.0474617	-0.0227475	0.00399066	-5.70019	1.19676e-08
rs4700393	5	60098267	G	A	6.20287	272418	0.51876	0.0209089	0.00169888	12.3074	8.26177e-35
rs115050160	5	60685359	T	G	-3.67707	268886	0.0215835	-0.032661	0.00589776	-5.53786	3.06187e-08
rs74320437	5	60743605	T	C	-3.92509	271821	0.210403	-0.0167213	0.00208322	-8.02666	1.00166e-15
rs6890611	5	60847272	G	T	-5.73881	273157	0.607442	-0.0164237	0.00173761	-9.45188	3.32804e-21
rs4235499	5	62707537	A	G	-4.28294	271321	0.326304	-0.0104621	0.0018115	-5.7754	7.67711e-09
rs1812587	5	62991802	T	G	-5.06055	269485	0.456209	-0.0118394	0.00170817	-6.93104	4.17753e-12
rs10053567	5	63813396	C	T	4.80139	273157	0.216934	0.0136402	0.00205871	6.6256	3.45837e-11
rs13161696	5	66011174	A	C	3.4062	271825	0.0907128	0.0164618	0.0029565	5.56799	2.57694e-08
rs56194430	5	67824690	T	C	-5.21269	267512	0.165335	-0.0167401	0.0023055	-7.26092	3.84473e-13
rs10044730	5	80014944	A	G	4.50629	272598	0.382495	0.0105035	0.00174644	6.01425	1.80725e-09
rs1430204	5	87678632	C	T	5.68984	270878	0.202473	0.0150624	0.0021141	7.12474	1.0428e-12
rs324885	5	87897271	C	A	-4.93372	271536	0.477717	-0.0137252	0.00170145	-8.06675	7.2193e-16
rs72771860	5	87974682	T	G	-3.7857	264253	0.057023	-0.0278026	0.00384868	-7.22394	5.05041e-13
rs34316	5	88015545	C	A	-8.67944	268304	0.583053	-0.0217298	0.00175392	-12.3893	2.98673e-35
rs13155750	5	88167641	G	A	3.17947	272560	0.233881	0.013079	0.00200516	6.52269	6.90587e-11
rs2365376	5	88740323	C	A	-4.51591	262084	0.666979	-0.0118073	0.00181236	-6.51488	7.27469e-11
rs17669337	5	92187932	T	C	-3.65727	273157	0.414262	-0.0120329	0.00172254	-6.9856	2.83651e-12
rs7723944	5	93090256	A	G	3.21421	272422	0.0641285	0.0207184	0.00346616	5.97734	2.26809e-09
rs187580	5	102627355	G	T	3.32351	270662	0.239367	0.0111818	0.00199119	5.61566	1.95813e-08
rs74944275	5	102726073	T	C	4.06337	273157	0.0459955	0.0274641	0.00411463	6.67475	2.47654e-11
rs6421926	5	104075130	C	T	3.01846	272306	0.674895	0.0118222	0.00181227	6.52338	6.874e-11
rs2283	5	106773623	G	A	5.17023	273157	0.337064	0.0116494	0.001795	6.48988	8.59022e-11
rs13163062	5	106955451	T	C	4.42018	268217	0.435949	0.0109936	0.0017156	6.40799	1.47449e-10
rs55876360	5	107145324	G	T	-3.41059	263657	0.128612	-0.0147675	0.00254933	-5.79271	6.92604e-09
rs17489649	5	109156184	G	A	-3.534	271962	0.336983	-0.0133455	0.0017976	-7.42405	1.13588e-13
rs6594669	5	112389002	G	A	4.60668	271448	0.537201	0.00978997	0.00170456	5.7434	9.27933e-09
rs660001	5	113866598	A	G	-4.55644	270993	0.208939	-0.016738	0.00208949	-8.01057	1.14179e-15
rs72781627	5	120094229	G	A	-2.32774	271940	0.314849	-0.0116004	0.00182807	-6.34568	2.21439e-10
rs12655753	5	122682812	A	G	-2.46059	273014	0.0227662	-0.0320539	0.00574663	-5.57787	2.43484e-08
rs10044837	5	124306997	A	C	-4.5709	271176	0.667788	-0.0122306	0.00180473	-6.77695	1.2274e-11
rs10057590	5	124335247	C	A	-3.11128	262483	0.526125	-0.0109156	0.00171028	-6.38236	1.74381e-10
rs6871635	5	133830395	G	A	3.56378	263027	0.564533	0.00986363	0.00173021	5.70084	1.19216e-08
rs10072007	5	136521281	C	T	3.55742	269625	0.869126	0.0156416	0.0025206	6.20549	5.45251e-10
rs4976445	5	136793026	T	C	3.24256	271809	0.761893	0.0121251	0.00199358	6.08208	1.18635e-09
rs251023	5	140893410	G	A	-5.17775	271222	0.363776	-0.0110916	0.00176688	-6.27748	3.44105e-10
rs17097461	5	141077992	C	T	-4.43023	270855	0.0696406	-0.0196782	0.00336002	-5.85657	4.72531e-09
rs4958569	5	152016105	G	A	-3.9187	272084	0.278945	-0.0111593	0.00189304	-5.89489	3.74925e-09
rs39956	5	166414576	C	T	-4.2247	270630	0.696564	-0.010165	0.00186164	-5.46028	4.75395e-08
rs6867056	5	167535028	T	G	4.31408	272840	0.215991	0.011413	0.0020623	5.5341	3.12833e-08
rs2731665	5	176857270	C	T	-6.67627	270708	0.494529	-0.0148574	0.00170515	-8.71329	2.95178e-18
rs28587776	5	177030177	C	T	-4.96025	273157	0.643277	-0.0115229	0.00177923	-6.47637	9.39559e-11
rs10491478	5	179369288	C	T	-4.91506	271472	0.246466	-0.0110396	0.00197278	-5.59597	2.19387e-08
rs7758776	6	3452245	T	C	5.36783	270267	0.458373	0.0123311	0.00170623	7.22713	4.93308e-13
rs9349957	6	14723743	T	C	4.98569	270848	0.185418	0.0189647	0.00221965	8.54403	1.29622e-17
rs6459480	6	16663463	A	G	-3.88672	271718	0.543724	-0.0101011	0.00170466	-5.92561	3.11138e-09
rs721502	6	16963124	T	G	4.19307	272490	0.228847	0.0152825	0.00201984	7.56621	3.84275e-14
rs72828517	6	19036035	C	T	3.80411	270862	0.181325	0.0173493	0.00220419	7.87105	3.51677e-15
rs2744038	6	19184834	A	G	4.32283	272836	0.684957	0.0107892	0.00182865	5.90012	3.63241e-09
rs4712371	6	19227667	A	G	-3.33082	272801	0.120975	-0.0147868	0.00260159	-5.68375	1.3177e-08
rs767943	6	23446691	A	C	-4.68074	265822	0.258694	-0.0123506	0.00194594	-6.34683	2.19792e-10
rs78714229	6	25793055	C	T	-3.2797	273010	0.0569576	-0.0209441	0.00366015	-5.72219	1.0516e-08
rs72834698	6	26176517	A	G	5.10162	271584	0.141135	0.0153237	0.00244014	6.27984	3.38923e-10
rs6935954	6	26255451	G	A	6.48074	273157	0.575032	0.0150401	0.00171586	8.76535	1.86192e-18
rs9467804	6	26583129	T	C	-4.96616	267288	0.475994	-0.0131719	0.00170496	-7.72565	1.11288e-14
rs60096640	6	27636313	G	A	-2.61987	273149	0.102375	-0.0158619	0.0027981	-5.66881	1.43794e-08
rs57884406	6	28479990	A	G	-5.34327	273147	0.054165	-0.021647	0.00375955	-5.75787	8.51811e-09
rs3132705	6	29849883	A	C	-4.54799	272959	0.664536	-0.0107299	0.00190943	-5.61942	1.91597e-08
rs9261899	6	30390180	C	T	-3.48438	273156	0.168175	-0.0138979	0.00237545	-5.85065	4.89643e-09
rs2256965	6	31555130	G	A	-5.17002	273157	0.59604	-0.0128769	0.00175383	-7.34217	2.10161e-13
rs3130069	6	31591218	A	G	-2.53111	273108	0.719395	-0.0125531	0.00189276	-6.63213	3.30866e-11
rs1077394	6	31610384	T	C	-3.44831	273157	0.67137	-0.0111433	0.00181113	-6.15267	7.61905e-10
rs9267677	6	31892641	C	T	-4.10834	273157	0.0934938	-0.0190603	0.00291984	-6.52785	6.67196e-11
rs429150	6	32075563	C	T	-4.13936	273157	0.442015	-0.0114989	0.00171336	-6.71135	1.92834e-11
rs1061801	6	33282338	A	G	-2.53276	273157	0.189506	-0.0128215	0.00217314	-5.9	3.63499e-09
rs521671	6	33567560	C	T	-5.16599	272837	0.0238183	-0.0334818	0.00558189	-5.99829	1.99404e-09
rs57349798	6	37486052	A	G	2.66874	264111	0.401471	0.0101022	0.00173999	5.8059	6.40216e-09
rs12193669	6	40307922	T	C	-4.32593	272944	0.123351	-0.0140885	0.00257971	-5.46127	4.72736e-08
rs75108536	6	40375940	T	C	4.84126	269751	0.15058	0.0130629	0.00237778	5.49374	3.93512e-08
rs9395725	6	51671616	G	T	-3.57443	269899	0.733291	-0.0109177	0.00192131	-5.68244	1.3279e-08
rs9342482	6	66223843	T	G	2.8492	270535	0.24884	0.0122909	0.00196464	6.25604	3.94871e-10
rs4352658	6	88279872	T	C	-3.32674	273140	0.0813026	-0.0209168	0.00310695	-6.73227	1.6704e-11
rs17686649	6	93568527	T	C	-3.27124	270480	0.214535	-0.0119446	0.00206923	-5.77252	7.8095e-09
rs2493349	6	96496977	T	C	3.87878	269287	0.581064	0.0101186	0.00175116	5.77826	7.54765e-09
rs34663994	6	97404417	A	C	2.79108	271947	0.189542	0.0120799	0.00216554	5.57825	2.42944e-08
rs4839712	6	98210879	C	T	4.82785	273157	0.452483	0.0114189	0.00170583	6.69407	2.17047e-11
rs112375785	6	98224217	A	G	5.07339	257387	0.141779	0.0223055	0.00253207	8.80917	1.26078e-18
rs4142529	6	98322361	C	T	3.54399	272986	0.880611	0.0175278	0.00265918	6.59144	4.35586e-11
rs2503773	6	98537145	G	A	-8.65345	272980	0.449212	-0.0186417	0.00170541	-10.9309	8.20093e-28
rs9375188	6	98555272	T	C	12.0203	270455	0.48497	0.0268909	0.00170003	15.8179	2.34255e-56
rs56081191	6	98557732	A	G	2.63466	266953	0.0721812	0.0204854	0.0033818	6.05752	1.38235e-09
rs118099815	6	98661558	C	T	-5.2627	272110	0.0839385	-0.0240381	0.00318835	-7.53935	4.7232e-14
rs117980795	6	98664910	G	A	5.87969	272109	0.0513563	0.0252899	0.00401514	6.29865	3.0025e-10
rs3104098	6	98886180	T	C	4.65059	272382	0.284033	0.0103357	0.00189213	5.46249	4.69509e-08
rs13216468	6	99536298	T	G	5.1859	271182	0.0739208	0.0206435	0.00329955	6.25646	3.93826e-10
rs9384679	6	108864419	T	C	-4.40035	273157	0.368389	-0.0111439	0.00175994	-6.33198	2.42035e-10
rs9386787	6	109600293	G	A	4.27123	273117	0.522593	0.0104692	0.0016982	6.16488	7.0537e-10
rs10499077	6	114205234	C	A	3.70881	273157	0.110184	0.0162048	0.00270892	5.982	2.20419e-09
rs9320493	6	114742697	G	A	-2.3903	271628	0.850836	-0.0132771	0.00238288	-5.57188	2.5201e-08
rs2295709	6	119231968	C	T	4.97561	273010	0.220761	0.0155662	0.00204524	7.61096	2.72061e-14
rs2357023	6	119344529	T	C	2.68861	264210	0.605496	0.00987767	0.00176556	5.59463	2.21093e-08
rs9388490	6	126704795	T	C	3.66587	271295	0.438108	0.0104775	0.00171255	6.11806	9.47199e-10
rs13218577	6	128328289	C	T	3.79486	265795	0.31286	0.0106633	0.00183992	5.79555	6.8097e-09
rs4895650	6	145024122	C	T	-3.5818	262515	0.446559	-0.0101419	0.00172681	-5.87319	4.27491e-09
rs6917204	6	145284716	C	T	-4.08605	271261	0.194881	-0.0129066	0.00214513	-6.01668	1.78025e-09
rs79556505	6	145634441	C	T	2.9185	270675	0.0994625	0.0161213	0.00284206	5.67238	1.40826e-08
rs11155821	6	152215722	C	T	7.07057	272365	0.633	0.0170743	0.00176057	9.69819	3.06881e-22
rs9371881	6	155638213	A	G	2.23956	271773	0.359982	0.0100406	0.00176843	5.67771	1.36508e-08
rs11752914	6	155910988	C	T	-3.41244	271366	0.19472	-0.013124	0.00214568	-6.11646	9.56798e-10
rs17321729	6	157268937	G	A	-2.79787	271812	0.259483	-0.0114505	0.0019486	-5.87627	4.19617e-09
rs4716376	6	170071322	G	A	-3.68176	273088	0.253208	-0.012214	0.00195067	-6.26146	3.81383e-10
rs56770872	7	1913784	A	G	-4.47064	271536	0.0437069	-0.0247095	0.00420034	-5.88274	4.03536e-09
rs62444881	7	2052318	T	C	3.04203	272536	0.17887	0.0167925	0.00221398	7.58476	3.33099e-14
rs13240401	7	2194396	C	T	-4.91567	272143	0.224599	-0.0170276	0.00206708	-8.23749	1.75862e-16
rs6965147	7	3475240	T	G	2.544	271437	0.452952	0.0107903	0.00170554	6.32658	2.50653e-10
rs12531825	7	8005174	A	G	-5.74971	269757	0.121339	-0.0201128	0.00260718	-7.71439	1.21558e-14
rs4725065	7	8109522	G	A	3.73942	270854	0.512965	0.012197	0.00169907	7.17866	7.03994e-13
rs118134876	7	11500372	T	C	-3.6674	273157	0.0604561	-0.0213131	0.00356855	-5.97247	2.33684e-09
rs7793241	7	21409302	A	G	-4.35086	271482	0.439234	-0.00972432	0.00171062	-5.68469	1.31052e-08
rs2529044	7	24606157	T	C	5.4012	267783	0.185708	0.019295	0.00218744	8.82079	1.13655e-18
rs112162625	7	26095370	T	C	-3.24528	273157	0.158433	-0.0132625	0.00234622	-5.65273	1.57922e-08
rs9771228	7	32322496	C	T	-6.04784	273001	0.357957	-0.0137072	0.00176947	-7.74646	9.449e-15
rs3750086	7	32535437	A	C	-4.35124	267963	0.0717767	-0.0199215	0.00338224	-5.89003	3.8613e-09
rs13246220	7	39324253	T	G	-4.79868	271799	0.607613	-0.0100729	0.00173839	-5.7944	6.85646e-09
rs2051935	7	42003500	A	G	3.51657	258558	0.347498	0.0101828	0.00180931	5.62801	1.82305e-08
rs3735478	7	44800176	T	G	4.2682	273157	0.291351	0.0108917	0.00187848	5.79816	6.70478e-09
rs36119825	7	48820536	A	G	2.07039	272417	0.443458	0.00963934	0.00170805	5.64347	1.66655e-08
rs17551064	7	49869771	G	A	-2.57252	270005	0.162573	-0.0140444	0.00230441	-6.09458	1.09723e-09
rs62449458	7	54708439	G	A	2.75472	259358	0.310334	0.0111344	0.00189742	5.86817	4.40634e-09
rs7803932	7	70203673	A	G	3.2984	267272	0.168504	0.014485	0.00227313	6.37227	1.86245e-10
rs9647948	7	71503303	T	C	-3.79937	270307	0.276232	-0.0109379	0.0019013	-5.75283	8.77635e-09
rs35417702	7	71739916	T	C	-5.96414	272928	0.52569	-0.0153941	0.00169888	-9.06133	1.28872e-19
rs145470583	7	71906931	T	C	4.00732	270221	0.0307341	0.0284189	0.00506053	5.61579	1.95671e-08
rs1167827	7	75163169	G	A	-4.68181	273157	0.563597	-0.0110066	0.00172446	-6.38265	1.74054e-10
rs8565	7	75630274	C	T	-4.29866	273157	0.732831	-0.0107923	0.00191695	-5.62994	1.8027e-08
rs1405876	7	86237581	G	T	-2.63409	271713	0.358319	-0.0104164	0.00177162	-5.87958	4.11297e-09
rs10215082	7	92657985	G	A	2.95348	273157	0.530347	0.0120253	0.00171026	7.0313	2.04618e-12
rs10235866	7	98269772	A	G	3.89602	272685	0.183925	0.012587	0.00219148	5.74359	9.26899e-09
rs148490894	7	99531755	G	A	-3.91885	271480	0.0253481	-0.0308487	0.00551799	-5.59057	2.26328e-08
rs2406253	7	100077273	G	A	-4.69292	273157	0.196103	-0.0154561	0.0021455	-7.20399	5.84762e-13
rs4730020	7	104189082	T	C	3.01701	271041	0.265851	0.0110745	0.00192356	5.75727	8.54874e-09
rs4073894	7	104466964	A	G	5.32481	267339	0.202299	0.0164468	0.002118	7.76523	8.14971e-15
rs6977994	7	105035958	T	C	4.54501	268814	0.553037	0.010154	0.00171127	5.93358	2.96402e-09
rs567003	7	105341608	G	A	-4.31992	260440	0.642613	-0.0111723	0.00179194	-6.23474	4.52532e-10
rs139244147	7	111912738	A	G	-4.48208	270064	0.0529171	-0.0243759	0.00383426	-6.35738	2.05219e-10
rs11771168	7	113904061	T	C	-3.77711	263161	0.233847	-0.0112558	0.00202958	-5.54586	2.92505e-08
rs10953766	7	114313218	G	A	-3.08887	271473	0.582822	-0.00983344	0.00172302	-5.70708	1.14928e-08
rs79375112	7	114462657	G	A	-4.93715	271541	0.124508	-0.017822	0.0025797	-6.90855	4.89648e-12
rs8180706	7	117668083	T	C	-3.63034	264839	0.470412	-0.0100925	0.00170691	-5.91276	3.36427e-09
rs11766962	7	126493379	C	T	-4.12779	268949	0.228701	-0.0131494	0.00205753	-6.39087	1.6494e-10
rs77999825	7	127572977	A	G	3.70569	272800	0.0347434	0.0278667	0.00469281	5.93817	2.88224e-09
rs113520408	7	128402782	A	G	4.36685	270016	0.282333	0.0136057	0.00189798	7.16851	7.58172e-13
rs62465322	7	132696952	A	C	4.0605	272109	0.315284	0.0115897	0.00182659	6.34498	2.22449e-10
rs12707093	7	133200817	T	C	4.35319	271248	0.32293	0.0105556	0.00181583	5.81314	6.13114e-09
rs2971970	7	133643778	G	T	5.43181	272096	0.782784	0.0178554	0.00205818	8.67534	4.12331e-18
rs3812281	7	135082751	C	T	-2.79793	272310	0.399671	-0.0117616	0.00173428	-6.78183	1.18662e-11
rs2351137	7	137071339	T	C	-2.19842	268126	0.363629	-0.0113521	0.00176799	-6.42093	1.35449e-10
rs4726070	7	151328218	A	G	3.75471	273157	0.608493	0.0124706	0.00173784	7.17594	7.18129e-13
rs4872383	8	25855073	G	A	-4.29075	272109	0.642099	-0.0102528	0.00180014	-5.69555	1.22975e-08
rs34807077	8	28680769	A	C	2.6059	272814	0.163258	0.013405	0.00229861	5.83179	5.48364e-09
rs2725370	8	30852826	C	T	5.1436	269316	0.697801	0.0157915	0.00186182	8.48175	2.21835e-17
rs62506074	8	30906089	T	C	2.68692	258973	0.350473	0.0102743	0.00180846	5.68126	1.33708e-08
rs2974295	8	42369929	C	T	-4.38881	271722	0.499533	-0.011734	0.00169831	-6.90923	4.87297e-12
rs7017876	8	56651634	G	A	-3.65788	272315	0.679571	-0.0104319	0.00181915	-5.7345	9.77994e-09
rs1866823	8	57436577	A	G	5.63982	260264	0.546739	0.0121817	0.00171998	7.08248	1.41597e-12
rs62507575	8	66478721	T	C	4.81842	272721	0.534499	0.0103368	0.00170147	6.0752	1.2383e-09
rs11787240	8	68303184	T	G	-3.41983	270335	0.165058	-0.0134694	0.00230354	-5.84727	4.99696e-09
rs7823951	8	87562330	C	T	-2.94776	273157	0.126056	-0.0146062	0.00256458	-5.69535	1.23118e-08
rs4320563	8	87769961	G	A	-4.21262	272267	0.489172	-0.0106789	0.00172617	-6.18649	6.15176e-10
rs2453441	8	87883038	A	G	-5.26518	273157	0.642162	-0.0104567	0.00177008	-5.90746	3.47417e-09
rs2631033	8	91924201	G	T	-4.53347	272768	0.260025	-0.0109509	0.00194079	-5.64248	1.6762e-08
rs1693584	8	101748917	C	T	3.97758	272806	0.308824	0.0104706	0.00183829	5.69583	1.22772e-08
rs7012546	8	105067737	T	C	3.93426	271700	0.414483	0.0108171	0.00172503	6.27069	3.59452e-10
rs10111766	8	115494614	A	G	-5.27599	272641	0.212906	-0.0120104	0.00207333	-5.79281	6.92183e-09
rs2447535	8	118946183	G	A	3.27143	270555	0.703813	0.0116831	0.00186099	6.27792	3.43122e-10
rs837080	8	130925116	C	T	3.04192	272970	0.467255	0.0108336	0.00170084	6.36956	1.89571e-10
rs28640053	8	133964786	A	C	4.85715	271138	0.163437	0.0132578	0.0022972	5.77129	7.8665e-09
rs1106761	8	142619234	A	G	-4.84502	262328	0.383299	-0.0167831	0.00175812	-9.54603	1.34761e-21
rs7018035	8	142694915	C	T	2.89975	263220	0.226797	0.0126075	0.00204415	6.16762	6.93261e-10
rs10098073	8	143309504	A	C	-4.44064	267036	0.473623	-0.0123996	0.00170766	-7.26116	3.83792e-13
rs144336753	8	143356114	A	G	5.02503	272792	0.0194122	0.043695	0.00620074	7.04674	1.83162e-12
rs77702622	8	143367857	A	G	-2.1502	272143	0.0657246	-0.0214882	0.00343903	-6.24832	4.14884e-10
rs7460106	8	143534777	C	T	5.14976	260949	0.227903	0.0145803	0.0020632	7.06683	1.58512e-12
rs66671632	8	143680772	T	C	-2.33407	266573	0.126209	-0.0165641	0.00257129	-6.44197	1.17933e-10
rs2976397	8	143764613	T	G	3.00783	272409	0.420854	0.00996543	0.00171978	5.79459	6.84874e-09
rs11774212	8	145686505	T	C	4.7698	268077	0.516469	0.0127697	0.0017098	7.46851	8.11066e-14
rs2095614	9	1717960	A	G	3.63371	272967	0.697914	0.0136432	0.0018475	7.38468	1.52822e-13
rs17654592	9	1792095	G	A	4.53495	272469	0.238957	0.0187892	0.00198975	9.44297	3.62375e-21
rs1358906	9	3150887	A	G	3.74013	270517	0.383821	0.0102889	0.00174661	5.89079	3.84349e-09
rs7863447	9	14155418	A	G	4.7378	269020	0.847816	0.0178329	0.00236741	7.53265	4.97219e-14
rs10810119	9	14226139	C	A	-2.34761	266519	0.191185	-0.0119088	0.00218388	-5.45304	4.95172e-08
rs7868984	9	23357826	C	T	9.10012	272415	0.41601	0.0262541	0.0017317	15.1609	6.42289e-52
rs117494884	9	23395514	T	C	-3.9863	270901	0.059662	-0.0214386	0.00365133	-5.87144	4.32037e-09
rs7873964	9	23686349	C	A	-2.23551	269696	0.367998	-0.0105846	0.00177247	-5.97165	2.34866e-09
rs2026037	9	23762529	C	T	-3.22815	267971	0.16693	-0.0149896	0.00229646	-6.52727	6.69807e-11
rs1105307	9	72046040	A	G	-4.89409	272661	0.256859	-0.0129018	0.00194262	-6.64144	3.10625e-11
rs11142398	9	73014355	A	C	-4.4664	267602	0.420948	-0.00962937	0.00172501	-5.58223	2.37459e-08
rs10746593	9	82287819	C	A	3.78573	272129	0.770337	0.0114462	0.0020184	5.6709	1.4205e-08
rs10780329	9	82443098	C	T	6.054	271984	0.551553	0.0136193	0.00170718	7.97768	1.49114e-15
rs995698	9	87997869	A	G	-4.2435	269546	0.530333	-0.0128003	0.00170341	-7.5145	5.71296e-14
rs10120798	9	96443476	G	A	5.08641	269957	0.592563	0.0120941	0.00172981	6.9916	2.71762e-12
rs2406005	9	99197655	C	A	3.95627	272810	0.168027	0.0148385	0.00226983	6.53727	6.26507e-11
rs11789013	9	109677417	C	T	-3.48278	272088	0.240419	-0.0112014	0.00199923	-5.60285	2.10854e-08
rs2176692	9	111927723	A	G	3.86193	270029	0.242381	0.0133029	0.00198337	6.70722	1.98364e-11
rs76235882	9	121096681	G	A	-3.52491	272270	0.0286168	-0.0282189	0.00509437	-5.53922	3.03821e-08
rs2068497	9	121992141	T	C	3.61422	270756	0.419173	0.0113504	0.00172312	6.58713	4.48403e-11
rs2416759	9	123358262	A	G	-2.64067	269235	0.698772	-0.0101769	0.00185669	-5.48122	4.22408e-08
rs12375949	9	124617900	C	T	5.49289	273157	0.561335	0.0155682	0.00170994	9.10457	8.66082e-20
rs28661002	9	126335211	C	T	-3.02027	267103	0.230767	-0.0114203	0.00202039	-5.65255	1.58086e-08
rs4382592	9	134870755	G	T	3.34743	271755	0.699788	0.0150893	0.0018526	8.14491	3.79549e-16
rs7853213	9	135506947	T	C	2.64939	273135	0.23672	0.0112044	0.0019962	5.61288	1.98984e-08
rs214626	9	135718584	A	G	4.65144	272101	0.181587	0.0127056	0.00220228	5.7693	7.95994e-09
rs12783434	10	8505597	C	T	-4.82926	269350	0.0128049	-0.0448502	0.00778942	-5.75783	8.52024e-09
rs10905851	10	10908838	G	A	3.5825	270924	0.208701	0.0115812	0.00208971	5.54201	2.99026e-08
rs10795831	10	10943379	T	G	-2.53927	270919	0.206442	-0.0116964	0.00209813	-5.57467	2.48001e-08
rs1291818	10	11132190	C	T	-4.55665	257124	0.469167	-0.011749	0.00171415	-6.85412	7.17523e-12
rs10752262	10	12395100	T	C	2.45229	271895	0.430008	0.010034	0.00173034	5.79887	6.67618e-09
rs7905192	10	12711949	T	C	2.96739	272859	0.557579	0.0100667	0.00170806	5.89367	3.7772e-09
rs10752310	10	13562322	G	A	3.87843	270866	0.808568	0.0119891	0.00215857	5.55419	2.78907e-08
rs2506141	10	33468014	C	T	-3.8639	269675	0.457189	-0.00953648	0.00170771	-5.58437	2.34553e-08
rs12245197	10	53680107	T	C	-4.54888	271113	0.487734	-0.00926655	0.00169937	-5.45292	4.95487e-08
rs10994777	10	63233988	A	G	2.73635	272394	0.162353	0.0134473	0.00230182	5.84202	5.15702e-09
rs34730285	10	63575595	G	A	-4.37609	272869	0.429939	-0.010433	0.00171419	-6.08622	1.15608e-09
rs10740109	10	65040139	A	C	3.09795	273053	0.729778	0.0115469	0.00191085	6.04284	1.51423e-09
rs7924036	10	65191645	T	G	5.37882	273062	0.503239	0.015823	0.00169714	9.32332	1.12759e-20
rs113772416	10	65309157	G	A	3.86351	271471	0.0727242	0.0198693	0.00353556	5.61985	1.91126e-08
rs10822703	10	67834788	T	C	-4.42416	271664	0.190964	-0.0147286	0.00216044	-6.81744	9.26782e-12
rs7914680	10	67965010	G	T	6.36934	268368	0.275184	0.0148435	0.00190473	7.79298	6.54491e-15
rs35751604	10	68182948	T	C	-4.3111	273012	0.245189	-0.0120814	0.00197582	-6.11462	9.67859e-10
rs6480234	10	68636894	C	T	3.97481	270910	0.470669	0.0106514	0.00170197	6.25824	3.89353e-10
rs11201507	10	86984850	C	T	4.21386	269405	0.357542	0.0107491	0.00177392	6.0595	1.36544e-09
rs10887801	10	90079714	T	G	1.57821	272037	0.433202	0.00944318	0.00171339	5.5114	3.55982e-08
rs73344830	10	103816828	G	A	-5.89362	268403	0.579979	-0.0176192	0.00172534	-10.212	1.7522e-24
rs4919624	10	104021085	G	A	-2.63804	272689	0.205089	-0.017986	0.00210201	-8.55659	1.16257e-17
rs11191491	10	104747373	T	C	-3.19406	272585	0.13963	-0.0134822	0.00244882	-5.5056	3.6792e-08
rs790647	10	106776484	A	C	-3.73364	271195	0.230886	-0.0148219	0.00201565	-7.35342	1.93205e-13
rs17807910	10	107521502	A	C	4.82667	272048	0.16936	0.0147329	0.00226531	6.50373	7.8353e-11
rs7895145	10	126191695	A	G	3.83807	263550	0.548469	0.00971999	0.00172742	5.6269	1.83481e-08
rs11245388	10	126539128	G	T	-4.01039	271066	0.57185	-0.0100703	0.00171672	-5.86601	4.46405e-09
rs4384309	10	133110596	A	G	5.02419	266240	0.456004	0.0123495	0.00172076	7.17679	7.13697e-13
rs12761761	10	133775375	T	C	4.49275	272505	0.253792	0.0155107	0.00198296	7.82201	5.19884e-15
rs7940022	11	12873906	T	G	4.11627	271034	0.67943	0.0140825	0.00181954	7.73959	9.97341e-15
rs11022719	11	13268463	G	A	-4.02177	271708	0.140577	-0.0137042	0.00244219	-5.61143	2.00661e-08
rs11028324	11	25009908	A	G	5.97708	273099	0.483114	0.0123269	0.00170343	7.23656	4.60217e-13
rs11030107	11	27694835	G	A	-5.39237	272893	0.264329	-0.011226	0.00192377	-5.83543	5.36529e-09
rs628093	11	30758215	A	G	4.02911	273157	0.428479	0.0100222	0.00171543	5.84239	5.14572e-09
rs7943853	11	39899634	T	C	2.63792	272877	0.768711	0.0112302	0.00201897	5.56232	2.66211e-08
rs80171383	11	46084677	A	G	3.88704	271814	0.145197	0.0153375	0.00240937	6.36577	1.94308e-10
rs1783976	11	57462752	C	T	-3.11138	272137	0.546897	-0.0102916	0.00170486	-6.03661	1.57389e-09
rs77128898	11	61313525	T	C	-3.98427	270174	0.0331157	-0.0297008	0.00489817	-6.06365	1.33069e-09
rs7931563	11	61446425	G	T	4.00467	269210	0.377352	0.0104187	0.00175638	5.93188	2.99482e-09
rs118093058	11	62413673	T	G	3.51845	272995	0.13851	0.0158923	0.00249482	6.37014	1.88859e-10
rs490972	11	66079786	A	G	-5.84579	270604	0.468114	-0.0120532	0.00170553	-7.06713	1.58165e-12
rs7122539	11	66662731	A	G	-3.1936	273157	0.333848	-0.0099657	0.00179864	-5.54067	3.01311e-08
rs11602616	11	72364077	C	T	-3.5097	271228	0.161195	-0.0184883	0.00231083	-8.00072	1.23695e-15
rs12290350	11	76480255	T	C	3.84728	264734	0.205965	0.0138858	0.00212005	6.54978	5.76212e-11
rs1880692	11	80338069	G	A	-3.8454	271144	0.468283	-0.0108526	0.00170166	-6.37762	1.79859e-10
rs11019128	11	90393587	T	C	-5.15712	272584	0.394801	-0.0125558	0.0017371	-7.22799	4.90193e-13
rs10765775	11	95656362	A	G	4.68521	269087	0.389941	0.0147351	0.00175253	8.40793	4.17311e-17
rs948164	11	95715725	G	A	-3.25496	271392	0.221812	-0.0113518	0.00204351	-5.55508	2.77489e-08
rs10831482	11	95837675	A	C	5.51657	272048	0.377373	0.0129486	0.00175222	7.38983	1.47014e-13
rs2462412	11	106902032	A	G	-4.73511	270223	0.770227	-0.0120183	0.00202092	-5.94695	2.73192e-09
rs17457076	11	110951754	A	C	-3.61531	272781	0.177474	-0.0122289	0.0022205	-5.50729	3.64409e-08
rs17565975	11	111586950	A	G	-3.26624	266985	0.566723	-0.0114613	0.00171734	-6.67386	2.49165e-11
rs648044	11	114030799	G	A	-3.61867	249358	0.608862	-0.0101131	0.00177736	-5.68993	1.27089e-08
rs1143770	11	122017598	T	C	3.0807	270073	0.574191	0.0114147	0.00171822	6.64331	3.06725e-11
rs12574281	11	131205421	C	A	2.68863	268813	0.381193	0.0100711	0.00175047	5.75338	8.74743e-09
rs7108020	11	131289820	A	C	2.96264	268063	0.638177	0.0107835	0.00177137	6.08765	1.1458e-09
rs563954	11	132391656	G	A	3.26809	272785	0.537146	0.0100528	0.00172943	5.81278	6.14433e-09
rs1496246	11	133548061	G	A	-3.28479	263920	0.369777	-0.0105536	0.00176611	-5.97562	2.29211e-09
rs12804787	11	133811072	G	A	-3.18439	273157	0.0806313	-0.0173668	0.00316057	-5.49484	3.91072e-08
rs73034295	11	133822133	A	G	3.53461	265379	0.187875	0.0121053	0.00219433	5.51663	3.45565e-08
rs4539421	12	13416267	C	T	4.20833	270964	0.894307	0.0182316	0.00276213	6.60056	4.09603e-11
rs35309068	12	14535908	G	T	4.96261	272742	0.432662	0.0139338	0.0017124	8.13699	4.05232e-16
rs10846170	12	15533131	A	G	-3.41975	271600	0.242969	-0.0122304	0.00197939	-6.17886	6.45658e-10
rs1671476	12	16408940	A	G	-1.97199	271531	0.924754	-0.0177393	0.00323743	-5.47943	4.26698e-08
rs7965154	12	23697725	A	C	-3.99604	269922	0.313459	-0.0102141	0.00183158	-5.57666	2.45174e-08
rs77835879	12	26522623	G	A	-2.93791	271876	0.100402	-0.0163147	0.00282728	-5.77045	7.90587e-09
rs4964046	12	27305310	G	A	3.61117	273157	0.345838	0.0110124	0.00178331	6.17528	6.60458e-10
rs7486424	12	48552898	C	T	-3.47058	272008	0.322636	-0.010837	0.00181553	-5.96908	2.38595e-09
rs1054442	12	49389320	C	A	5.27832	273157	0.373382	0.0148094	0.00176615	8.38515	5.06603e-17
rs4641552	12	50047182	A	C	4.58604	273041	0.0708612	0.0212792	0.00332417	6.40136	1.53996e-10
rs1920045	12	54670398	T	C	4.41798	272327	0.411145	0.0106726	0.0017271	6.17948	6.43132e-10
rs80223410	12	56367966	T	C	-5.28384	258219	0.137329	-0.0148855	0.00253523	-5.87145	4.32005e-09
rs772921	12	56403577	T	C	6.71549	272740	0.342148	0.0188688	0.00178826	10.5515	5.00164e-26
rs2720178	12	58464751	T	C	-3.37765	267414	0.307826	-0.0109676	0.00184317	-5.9504	2.67489e-09
rs753044	12	74489288	T	C	3.17441	264697	0.417258	0.0100317	0.00172787	5.8058	6.40589e-09
rs6539284	12	79592680	C	T	4.31486	272173	0.432708	0.0113568	0.00171847	6.60863	3.87887e-11
rs11115020	12	82177835	T	C	3.87069	271013	0.147257	0.0161343	0.00239636	6.73284	1.66384e-11
rs324793	12	83946603	C	T	4.61225	271724	0.348687	0.0128365	0.00178124	7.20647	5.74195e-13
rs770083	12	89776284	C	T	-6.6432	269847	0.4483	-0.010796	0.00170897	-6.31725	2.66255e-10
rs1558727	12	97680631	T	C	-3.67578	272257	0.509443	-0.0112048	0.00169754	-6.60058	4.09548e-11
rs10860219	12	97959792	G	A	-4.32772	272046	0.157905	-0.0134398	0.00232921	-5.77011	7.92197e-09
rs1663564	12	105546172	A	G	4.95307	273157	0.902265	0.0164298	0.00287432	5.71606	1.0902e-08
rs7977614	12	110115286	G	A	2.24849	273157	0.292215	0.011663	0.00192978	6.04373	1.50596e-09
rs1671770	12	120946568	C	A	-5.56353	273035	0.830383	-0.0156608	0.00226027	-6.92872	4.24678e-12
rs10846920	12	122943231	T	C	3.45542	271429	0.741785	0.0109271	0.00193988	5.63288	1.77221e-08
rs10734901	12	123743447	A	G	-5.73476	272147	0.755459	-0.0218641	0.0019745	-11.0732	1.69194e-28
rs28573826	12	123875650	T	C	-3.67938	273029	0.0259844	-0.029866	0.00544933	-5.48068	4.23693e-08
rs4943293	13	31838516	C	T	-3.85895	268677	0.712167	-0.0119588	0.00187933	-6.36334	1.97417e-10
rs7333291	13	55622027	T	C	3.41328	270988	0.122614	0.014475	0.00258995	5.58891	2.28502e-08
rs9536961	13	55678332	G	A	3.98298	259470	0.342974	0.0129772	0.00181202	7.16175	7.96556e-13
rs12322997	13	58109428	T	C	4.56621	248794	0.368831	0.0119778	0.00178284	6.71837	1.83773e-11
rs4884285	13	58311469	T	C	4.40062	270998	0.244251	0.0115339	0.00197718	5.83351	5.42729e-09
rs8002014	13	58358159	A	G	-8.13463	272713	0.264525	-0.0252306	0.00192416	-13.1125	2.79264e-39
rs61958175	13	58680250	G	A	3.96979	273157	0.0474031	0.0255801	0.00410854	6.22608	4.78257e-10
rs17190418	13	58746132	T	C	-3.14509	273157	0.0596617	-0.0197069	0.00358914	-5.4907	4.0035e-08
rs9527905	13	59403033	G	A	3.74353	267915	0.412763	0.00968328	0.00172955	5.59872	2.15939e-08
rs71432775	13	60323319	A	G	4.14989	273067	0.269434	0.0118289	0.00194403	6.0847	1.16708e-09
rs17060737	13	62608108	C	T	-2.86826	269875	0.26783	-0.0120964	0.00191945	-6.302	2.93829e-10
rs7321274	13	69146186	G	A	-3.21961	272476	0.202256	-0.0129842	0.00211315	-6.14448	8.02264e-10
rs17680429	13	71273494	T	G	-4.27536	264516	0.283004	-0.0109899	0.00189579	-5.79699	6.75171e-09
rs7988627	13	81631782	A	G	-4.99515	263233	0.562205	-0.011517	0.00172063	-6.69346	2.17953e-11
rs4288865	13	91642587	A	C	-3.73975	273157	0.27352	-0.0119712	0.00190349	-6.28907	3.19369e-10
rs11620355	13	92044587	A	G	3.34217	269366	0.084439	0.0184055	0.00307485	5.98582	2.15299e-09
rs9513416	13	99055774	G	A	2.41953	271406	0.159611	0.0126547	0.00231893	5.45711	4.8394e-08
rs9556958	13	99100046	T	C	-3.87599	265546	0.524482	-0.0116893	0.00170739	-6.84631	7.57794e-12
rs7990105	13	100780196	G	A	-4.096	273157	0.248559	-0.0113184	0.00196481	-5.76053	8.38507e-09
rs9300612	13	101283219	C	T	-3.71794	272828	0.297546	-0.0101961	0.0018563	-5.49274	3.95753e-08
rs277828	13	109693885	A	C	-4.53167	268946	0.258613	-0.011666	0.00194213	-6.0068	1.89219e-09
rs1043209	14	23373986	A	G	4.84403	273115	0.604207	0.0141594	0.00173456	8.16311	3.26494e-16
rs11623285	14	24557642	G	T	2.65513	270772	0.138098	0.0139666	0.00249108	5.60665	2.06277e-08
rs8020023	14	26981079	A	G	5.64939	270835	0.236175	0.0166321	0.00199952	8.31805	8.94201e-17
rs1191468	14	29502262	A	G	2.77801	273157	0.831557	0.0138686	0.00228063	6.08106	1.19391e-09
rs4497585	14	29641356	C	T	-3.15077	272882	0.812052	-0.0174971	0.00217149	-8.05765	7.7778e-16
rs72673540	14	29822264	T	C	-5.20883	272607	0.0973838	-0.0247087	0.0029464	-8.38609	5.02584e-17
rs2787101	14	30105121	T	C	2.85002	267050	0.604885	0.0102825	0.00174065	5.90725	3.47864e-09
rs8005800	14	34017464	T	G	3.45725	264078	0.618221	0.00976127	0.00175434	5.56406	2.63564e-08
rs11627087	14	57300708	G	A	-2.4143	271486	0.0702504	-0.0183665	0.00332187	-5.52895	3.2215e-08
rs1998459	14	58102523	G	A	2.99229	270046	0.514061	0.00963966	0.00170363	5.65831	1.52873e-08
rs4442732	14	61025617	G	A	-4.98504	272066	0.625076	-0.0119916	0.00175566	-6.83024	8.47721e-12
rs6573553	14	64754361	T	G	3.53115	270227	0.49971	0.0111717	0.00172709	6.46849	9.89893e-11
rs28827477	14	64946510	C	T	4.10906	265991	0.309768	0.0106506	0.00184275	5.77976	7.48092e-09
rs36048264	14	69415984	G	A	-3.8022	269732	0.382063	-0.0102884	0.00174886	-5.88295	4.03027e-09
rs242093	14	69481343	A	G	-4.43857	263569	0.570777	-0.0110477	0.0017224	-6.41414	1.41619e-10
rs2067854	14	72425819	A	G	2.96968	271702	0.210996	0.014484	0.00208131	6.95908	3.42502e-12
rs730384	14	74889870	A	G	3.13638	265985	0.43913	0.0104615	0.00171564	6.0977	1.07608e-09
rs10498536	14	79785305	G	A	3.9221	268331	0.123389	0.0152291	0.00260686	5.84193	5.15997e-09
rs77863931	14	84796117	T	C	-2.36563	273157	0.0835161	-0.0170964	0.00307894	-5.55268	2.81323e-08
rs2998315	14	85032707	G	A	3.17992	273157	0.543867	0.0120847	0.00170427	7.09084	1.333e-12
rs4904523	14	89723630	A	G	-3.93038	272387	0.511867	-0.010011	0.0016976	-5.89716	3.69818e-09
rs1952183	14	89844111	G	A	2.70471	273020	0.489343	0.00984546	0.00169821	5.79755	6.72913e-09
rs736282	14	94287860	C	T	-3.75068	271111	0.520613	-0.0109919	0.00169972	-6.46687	1.00052e-10
rs2614464	14	99743113	A	G	3.74259	273157	0.422847	0.0110022	0.00172135	6.3916	1.64155e-10
rs7147503	14	101539384	T	C	-3.10528	272311	0.367738	-0.00980237	0.00176348	-5.55853	2.72061e-08
rs8008382	14	104054425	C	T	3.52781	270965	0.702447	0.0122812	0.00185746	6.61183	3.79589e-11
rs7167688	15	26813137	T	C	-2.57882	270705	0.49503	-0.00956078	0.00169872	-5.62822	1.82076e-08
rs11635092	15	27234553	A	G	-2.37037	268612	0.360144	-0.01089	0.00177449	-6.137	8.40937e-10
rs7403630	15	34654165	A	G	6.28804	261057	0.458907	0.010542	0.00173036	6.09235	1.11267e-09
rs12906867	15	47508197	A	G	-5.58779	272842	0.39607	-0.0146901	0.0017352	-8.46593	2.54119e-17
rs4774494	15	47651161	C	T	-3.59615	272729	0.118896	-0.0153852	0.00262216	-5.86739	4.42698e-09
rs281302	15	47686662	A	G	-2.17244	256554	0.568997	-0.0102602	0.00172987	-5.93117	3.00783e-09
rs1656604	15	47794252	C	T	-3.98024	270124	0.460464	-0.0120318	0.00170509	-7.05642	1.70847e-12
rs2414073	15	50850558	C	A	-3.22995	273110	0.440832	-0.0102034	0.00170907	-5.97013	2.37058e-09
rs62018216	15	51387404	T	G	3.61902	272475	0.153306	0.0144321	0.00235598	6.12571	9.02795e-10
rs12908232	15	56009954	G	A	-3.35573	272153	0.52135	-0.00985976	0.00169947	-5.80165	6.56646e-09
rs3816752	15	56992844	G	A	-4.88974	270001	0.651218	-0.0109643	0.00178338	-6.14807	7.84305e-10
rs12591647	15	65959729	C	T	3.01217	272857	0.177699	0.0141328	0.00222802	6.34323	2.24995e-10
rs62007773	15	69941370	C	T	-4.2368	256738	0.436671	-0.0103998	0.00174509	-5.95949	2.53033e-09
rs11855853	15	78012618	T	C	4.7919	267851	0.270076	0.0159727	0.00192162	8.31213	9.40018e-17
rs4778058	15	93456069	C	T	2.30229	256205	0.517921	0.00989859	0.00171626	5.76754	8.04374e-09
rs4984541	15	96911139	G	A	3.42341	273157	0.226119	0.0125281	0.00207351	6.04197	1.52248e-09
rs11865690	16	740682	T	C	4.175	272912	0.222984	0.0129021	0.00204514	6.30863	2.81511e-10
rs9933256	16	1246748	G	A	-3.44695	271100	0.463591	-0.0117119	0.00171372	-6.83421	8.24563e-12
rs7195278	16	7663290	T	G	4.84696	268412	0.591598	0.0126507	0.00172997	7.31267	2.6189e-13
rs12926704	16	10241454	A	G	-4.35331	271766	0.106062	-0.0189418	0.00275879	-6.86598	6.60375e-12
rs1704147	16	12234877	T	C	-4.04416	272435	0.315009	-0.0125662	0.00182671	-6.87914	6.02163e-12
rs8052297	16	12503225	G	T	2.90904	270914	0.575596	0.0101857	0.0017182	5.92812	3.06431e-09
rs11075253	16	15148646	A	C	3.64086	273157	0.297765	0.0105424	0.00187483	5.62314	1.87517e-08
rs4140665	16	15381715	G	A	3.86245	259973	0.749105	0.0123422	0.00212864	5.79817	6.70444e-09
rs7188873	16	24727064	G	A	-5.57111	271494	0.623542	-0.0122656	0.00175328	-6.9958	2.63753e-12
rs4787457	16	28555400	G	A	-7.45215	271562	0.369951	-0.0194732	0.001759	-11.0706	1.74185e-28
rs6565192	16	30585535	C	T	-4.79989	262228	0.466441	-0.00961485	0.00171877	-5.59404	2.21847e-08
rs4785187	16	49766772	A	G	-3.35681	271979	0.221811	-0.0115398	0.00204735	-5.63645	1.73591e-08
rs1108343	16	51211595	C	T	4.62366	273157	0.648834	0.0119361	0.00178819	6.67497	2.47282e-11
rs3809634	16	53538157	G	A	3.85521	263103	0.309098	0.0115315	0.00185771	6.20736	5.38809e-10
rs11866083	16	61503583	T	C	3.07274	272217	0.230926	0.0131762	0.00202559	6.50487	7.77582e-11
rs9929556	16	62193640	G	T	4.39208	269314	0.427156	0.0102675	0.00171882	5.97359	2.32084e-09
rs818415	16	65448079	G	T	2.63096	273157	0.186902	0.0119771	0.0021766	5.50264	3.74143e-08
rs818396	16	65484187	T	G	3.68055	272687	0.779058	0.0113889	0.0020457	5.56727	2.58763e-08
rs9888796	16	68297589	C	T	-2.76037	271466	0.744049	-0.0113676	0.00194757	-5.83679	5.32155e-09
rs61757207	16	70358495	G	A	-2.60712	273157	0.0147681	-0.0445978	0.00759235	-5.87405	4.25281e-09
rs9927049	16	71860008	A	G	4.38435	270558	0.746662	0.0122127	0.00195364	6.25128	4.07114e-10
rs1013982	16	72450482	G	A	4.30338	267794	0.354349	0.0106916	0.00179361	5.96092	2.50816e-09
rs7500549	16	78243384	T	C	-4.07544	262330	0.467282	-0.00975357	0.00172195	-5.66425	1.47672e-08
rs12919509	16	83606068	G	T	4.77575	268958	0.407924	0.011313	0.0017317	6.53289	6.45125e-11
rs1050847	16	87443734	T	C	4.47991	268747	0.580496	0.0112461	0.00172626	6.51475	7.28125e-11
rs2447097	17	2278064	G	T	-4.71111	266474	0.542242	-0.0103516	0.00171132	-6.04892	1.45816e-09
rs2302761	17	7358520	T	C	2.6212	273157	0.212557	0.0127947	0.00207328	6.17125	6.77542e-10
rs6502647	17	18224977	G	A	4.12109	271678	0.67855	0.0100697	0.0018176	5.54013	3.02256e-08
rs12602286	17	19236954	T	G	5.21274	272880	0.873957	0.0185973	0.0025661	7.24729	4.25183e-13
rs9891803	17	31609815	T	C	-5.79062	270475	0.486331	-0.0103522	0.00170795	-6.06121	1.35097e-09
rs17638867	17	34052513	T	C	2.47585	270310	0.175068	0.0121969	0.00223536	5.45633	4.86088e-08
rs12601380	17	34904985	C	A	4.33618	273157	0.412354	0.00956996	0.00172563	5.54579	2.92635e-08
rs12453682	17	37770005	T	C	2.55226	267914	0.6968	0.0104961	0.00185168	5.66839	1.44142e-08
rs118101047	17	38407864	A	G	-4.29583	273157	0.0235469	-0.0353497	0.00583653	-6.05663	1.39007e-09
rs2304987	17	42927965	A	G	-3.69117	272642	0.226781	-0.0139443	0.00202614	-6.88219	5.89406e-12
rs11652522	17	43055579	A	C	-3.3918	265538	0.0978937	-0.0167971	0.00287363	-5.84525	5.05823e-09
rs721579	17	43370481	T	C	-4.16142	273157	0.255838	-0.0117411	0.00195159	-6.01617	1.78596e-09
rs117560908	17	43781083	T	C	4.16436	258954	0.259928	0.0118276	0.00204003	5.79777	6.72043e-09
rs55938136	17	43798360	G	A	-5.66514	273112	0.226535	-0.0197701	0.00212286	-9.31293	1.24356e-20
rs60814418	17	43850645	T	C	-5.80559	272748	0.227604	-0.0196112	0.00205062	-9.56355	1.13782e-21
rs199516	17	44856485	T	C	5.26334	273074	0.782469	0.0173903	0.00205758	8.45185	2.86727e-17
rs9914918	17	46962021	A	G	3.9105	272842	0.290115	0.0122044	0.00187369	6.51356	7.33881e-11
rs62068747	17	50495502	G	T	4.00498	269197	0.182391	0.0127782	0.00220277	5.80098	6.59287e-09
rs9902820	17	56637545	C	A	5.15064	273108	0.393714	0.00963611	0.00173615	5.55026	2.8524e-08
rs7226066	17	79354785	G	A	3.43336	272454	0.369991	0.0129378	0.00185236	6.98452	2.8584e-12
rs8097125	18	13005473	C	T	-3.68663	270002	0.611199	-0.00953771	0.00174553	-5.46407	4.65346e-08
rs303752	18	21074255	A	G	-5.87905	259479	0.405738	-0.0149707	0.00174198	-8.59403	8.39695e-18
rs10460095	18	22624708	A	G	-3.6643	268812	0.571868	-0.0113178	0.00171818	-6.58707	4.48578e-11
rs4413048	18	25556490	C	A	-5.08161	270100	0.701599	-0.0118461	0.00185679	-6.37986	1.77253e-10
rs8098552	18	35091415	A	C	-3.51488	272876	0.158719	-0.0158586	0.00232159	-6.83091	8.43793e-12
rs9964724	18	35159124	T	C	7.91223	270826	0.683047	0.0213901	0.00182523	11.7191	1.01766e-31
rs1427039	18	35347100	T	C	5.12346	269481	0.658763	0.012715	0.0017925	7.09347	1.30789e-12
rs8092033	18	36526657	G	A	-4.45619	273091	0.213433	-0.0113627	0.00207025	-5.48854	4.05264e-08
rs7233920	18	37416318	A	G	-4.13836	268644	0.22366	-0.0138904	0.00204043	-6.80758	9.92518e-12
rs8095755	18	38943445	G	T	4.58434	271481	0.274382	0.0107434	0.00190265	5.64654	1.6371e-08
rs1557348	18	48682662	C	T	-2.99178	271124	0.543746	-0.00988531	0.00170607	-5.79418	6.86539e-09
rs1143768	18	50107977	C	T	-3.94701	271666	0.764008	-0.0119135	0.00199917	-5.95923	2.53433e-09
rs67944814	18	50358621	G	A	4.70287	272209	0.0691307	0.0205987	0.00334537	6.15736	7.39664e-10
rs17411339	18	50807359	G	A	-6.05142	270343	0.430324	-0.0151484	0.0017157	-8.82929	1.05347e-18
rs12954483	18	52734527	G	A	-4.26863	273157	0.898099	-0.0180491	0.00280497	-6.43468	1.23731e-10
rs613872	18	53210302	T	G	-5.2841	273157	0.824969	-0.0192392	0.00223218	-8.619	6.75391e-18
rs72938397	18	53711306	A	G	-4.6726	270238	0.0409361	-0.023827	0.00432017	-5.51529	3.48199e-08
rs2220926	18	58943386	C	T	2.96139	268620	0.572858	0.0101167	0.00171886	5.8857	3.9638e-09
rs11081529	18	75902735	C	T	-3.75363	270961	0.29593	-0.0132767	0.00186181	-7.13106	9.96019e-13
rs11663602	18	77578191	A	C	-3.89629	271837	0.274871	-0.0127906	0.00190193	-6.72506	1.75517e-11
rs76608582	19	4474725	A	C	4.42082	264198	0.0400173	0.0328498	0.00473069	6.94397	3.81234e-12
rs2287838	19	9959014	A	G	-2.36664	271266	0.555652	-0.0106665	0.00170875	-6.24227	4.31266e-10
rs113254113	19	13191646	T	C	-4.0161	272214	0.115639	-0.0176404	0.00271279	-6.50268	7.8901e-11
rs4808765	19	18334443	T	C	-4.89105	273049	0.288598	-0.0114103	0.00187209	-6.09497	1.09459e-09
rs7257460	19	30746753	C	T	-2.5265	270187	0.289359	-0.0102294	0.00187615	-5.45234	4.97101e-08
rs4806187	19	36149761	G	A	5.12176	267553	0.493414	0.0098596	0.00170289	5.78994	7.04124e-09
rs10402747	19	45815248	C	T	-5.2046	269254	0.481311	-0.0117147	0.00171505	-6.83052	8.46066e-12
rs192436652	19	54960747	T	C	-1.64636	272762	0.0269447	-0.030697	0.0054734	-5.6084	2.04205e-08
rs306757	20	3119133	A	G	4.80978	273157	0.356484	0.0105844	0.00177095	5.9767	2.27708e-09
rs1108641	20	14702391	T	C	3.80703	259081	0.690836	0.0126756	0.0018491	6.85503	7.12966e-12
rs8117703	20	14900614	G	A	3.34984	266727	0.220771	0.0112588	0.00205202	5.48671	4.09499e-08
rs55640000	20	22310689	G	T	4.17129	272968	0.342694	0.0113542	0.00178888	6.34706	2.19476e-10
rs8114527	20	41230541	A	G	-4.53431	272136	0.314505	-0.0119634	0.00182778	-6.54529	5.93813e-11
rs4369924	20	41954383	A	G	2.39524	268041	0.157084	0.0129354	0.00233911	5.53006	3.20122e-08
rs6513959	20	43620856	G	A	-3.81829	271577	0.291987	-0.0126829	0.0018671	-6.79282	1.0996e-11
rs6122735	20	47523732	T	C	3.16431	271060	0.401736	0.00997732	0.00173209	5.76027	8.3981e-09
rs6067645	20	49716117	A	G	-3.00575	263473	0.495867	-0.0100781	0.00172426	-5.84487	5.06949e-09
rs911149	20	58214637	C	T	-3.36095	273157	0.766127	-0.0123259	0.00200385	-6.15111	7.69435e-10
rs6123924	20	58219764	G	A	-3.31749	271153	0.152117	-0.0156304	0.00236612	-6.6059	3.951e-11
rs4810227	20	59841800	A	G	6.01651	266028	0.619653	0.0143888	0.00175513	8.19812	2.44169e-16
rs8132107	21	18425348	A	G	5.01363	273157	0.505367	0.00932587	0.00169838	5.49104	3.99569e-08
rs2833481	21	33062351	C	T	1.95146	272296	0.111103	0.0156454	0.00270127	5.79188	6.96047e-09
rs2898191	21	34288509	C	A	-3.302	272670	0.315128	-0.0105091	0.00185698	-5.65925	1.5204e-08
rs1964927	21	42653237	G	A	-5.0994	269940	0.645503	-0.014887	0.00177682	-8.3785	5.36071e-17
rs8127571	21	47165429	G	A	-3.18347	273157	0.876077	-0.014235	0.00260173	-5.47137	4.46575e-08
rs140147	22	30184599	A	G	-4.08075	272173	0.387002	-0.011668	0.00174239	-6.69655	2.13395e-11
rs1540299	22	33907964	G	A	-3.67989	273157	0.552453	-0.00934371	0.00170584	-5.47747	4.31449e-08
rs11703032	22	34337383	T	C	3.70087	273157	0.09766	0.0204989	0.00287931	7.11937	1.08419e-12
rs11703948	22	38817047	G	A	4.20876	273157	0.103182	0.0180393	0.00279373	6.45705	1.06763e-10
rs12170452	22	40019773	G	A	-4.45731	270760	0.536331	-0.0122526	0.00170308	-7.19436	6.27535e-13
rs131172	22	44902759	G	A	-3.84767	270404	0.489636	-0.00967367	0.00169927	-5.69283	1.24947e-08
rs9615905	22	48875699	T	C	-5.34914	271839	0.457444	-0.00942545	0.00170525	-5.5273	3.25193e-08
rs1076780	22	50883359	G	A	-4.62778	269330	0.71751	-0.0108953	0.00189713	-5.74304	9.29896e-09
rs9616906	22	51104680	A	G	5.66454	273157	0.439696	0.0155838	0.00171349	9.09473	9.4826e-20
rs9616934	22	51122593	A	C	-3.28515	273157	0.120799	-0.0158284	0.00263899	-5.99789	1.99898e-09
rs9616947	22	51151631	T	C	-3.47669	271907	0.374041	-0.0127959	0.00176877	-7.23435	4.67773e-13

## Sheet: B8.PheWAS of Top Hits
Table B8. PheWAS hits for autosomal SNPs in LD (R2 > 0.6) with independent SNPs that reached genome-wide significance (P < 5×10-8) in the CAMSIS/ISEI/SIOPS GWASs
CHR	Locus	SNP	Trait	P	Source
1	rs1008078	rs12089815	Educational attainment	1e-69	Pubmed ID: 35361970
1	rs1008078	rs1008078	Educational attainment (MTAG)	6e-41	Pubmed ID: 30038396
1	rs1008078	rs1008078	Educational attainment (years of education)	5e-37	Pubmed ID: 30038396
1	rs1008078	rs12089815	Externalizing behaviour (multivariate analysis)	2e-29	Pubmed ID: 34446935
1	rs1008078	rs10922907	Highest math class taken (MTAG)	2e-28	Pubmed ID: 30038396
1	rs1008078	rs1008078	Smoking initiation (ever regular vs never regular) (MTAG)	2e-27	Pubmed ID: 30643251
1	rs1008078	rs10922907	Age first had sexual intercourse	4.10015e-20	Open GWAS ID: ukb-b-6591
1	rs1008078	rs10922907	Age at first sexual intercourse	2e-24	Pubmed ID: 34211149
1	rs1008078	rs1008078	Years of schooling	1.20005e-18	Open GWAS ID: ieu-a-1239
1	rs1008078	rs1008078	Qualifications: College or University degree	1.99986e-16	Open GWAS ID: ukb-b-16489
1	rs1008078	rs1008078	Smoking initiation (ever regular vs never regular)	2e-18	Pubmed ID: 30643251
1	rs1008078	rs6699397	Age of smoking initiation (MTAG)	3e-17	Pubmed ID: 30643251
1	rs1008078	rs10922907	Cognitive performance (MTAG)	3e-16	Pubmed ID: 30038396
1	rs1008078	rs12089815	Household income (MTAG)	2e-15	Pubmed ID: 31844048
1	rs1008078	rs7517629	Highest math class taken	4e-15	Pubmed ID: 30038396
1	rs1008078	rs10922907	Qualifications: A levels/AS levels or equivalent	5.60015e-09	Open GWAS ID: ukb-b-11615
1	rs1008078	rs12133063	Noncognitive aspects of educational attainment	2e-13	Pubmed ID: 33414549
1	rs1008078	rs1008078	Cognitive ability, years of educational attainment or schizophrenia (pleiotropy)	3e-13	Pubmed ID: 31374203
1	rs1008078	rs10922907	Lifetime smoking index	3e-13	Pubmed ID: 31689377
1	rs1008078	rs12089815	Average weekly beer plus cider intake	5.00035e-08	Open GWAS ID: ukb-b-5174
1	rs1008078	rs10922907	Intelligence (MTAG)	2e-12	Pubmed ID: 29326435
1	rs1008078	rs6699397	Average total household income before tax	3.50026e-07	Open GWAS ID: ukb-b-7408
1	rs1008078	rs1008078	Qualifications: None of the above	4.18312e-07	Open GWAS ID: ukb-a-398
1	rs1008078	rs10922907	Risk-taking behavior (multivariate analysis)	6e-12	Pubmed ID: 36324656
1	rs1008078	rs12133063	Townsend deprivation index at recruitment	6.09958e-07	Open GWAS ID: ukb-b-10011
1	rs1008078	rs10922907	Lifetime smoking	7e-12	Pubmed ID: 34855049
1	rs1008078	rs12042107	Number of sexual partners	9e-12	Pubmed ID: 30643258
1	rs1008078	rs6699397	Waist-hip ratio	1e-11	Pubmed ID: 30239722
1	rs1008078	rs6699397	Waist-hip ratio	1e-11	Pubmed ID: 30239722
1	rs1008078	rs10922907	Self-reported math ability (MTAG)	2e-11	Pubmed ID: 30038396
1	rs1008078	rs12089815	Smoking status	3e-11	Pubmed ID: 30595370
1	rs1008078	rs12042107	Smoking status (ever vs never smokers)	5e-11	Pubmed ID: 30643258
1	rs1008078	rs12042107	Impedance of arm (left)	5.10035e-06	Open GWAS ID: ukb-b-19379
1	rs1008078	rs1008078	Alzheimer's disease or educational attainment (pleiotropy)	6e-11	Pubmed ID: 34743297
1	rs1008078	rs10922907	Smoking initiation	7e-11	Pubmed ID: 33082346
1	rs1008078	rs10801825	Thyroid cancer	9.76113e-06	Open GWAS ID: ieu-a-1082
1	rs1008078	rs1008078	Salt added to food	1.09999e-05	Open GWAS ID: ukb-b-8121
1	rs1008078	rs12089815	Body mass index (BMI)	1.89998e-05	Open GWAS ID: ukb-b-2303
1	rs1008078	rs12089815	Job involves heavy manual or physical work	3.09999e-05	Open GWAS ID: ukb-b-2002
1	rs1008078	rs12042107	smoking initiation	4.21998e-05	Open GWAS ID: ieu-b-4877
1	rs1008078	rs10922907	Job involves mainly walking or standing	4.49997e-05	Open GWAS ID: ukb-b-4461
1	rs1008078	rs7517629	Smoking status: Never	8.01364e-05	Open GWAS ID: ukb-d-20116_0
1	rs1008078	rs10922907	Alcohol usually taken with meals	1.2e-08	Open GWAS ID: ukb-b-16878
1	rs1008078	rs7548936	Adult body size	2e-09	Pubmed ID: 32376654
1	rs1008078	rs6699397	Household income	2e-09	Pubmed ID: 31844048
1	rs1008078	rs10922907	Smoking cessation (MTAG)	2e-09	Pubmed ID: 30643251
1	rs1008078	rs10922907	Risk-taking tendency (4-domain principal component model)	3e-09	Pubmed ID: 30643258
1	rs1008078	rs7517629	Age at first birth	0.000302399	Open GWAS ID: ebi-a-GCST90000048
1	rs1008078	rs12089815	Age at first live birth	0.000449997	Open GWAS ID: ukb-b-12405
1	rs1008078	rs1008078	Educational attainment (college completion)	5e-09	Pubmed ID: 27225129
1	rs1008078	rs2166171	Opioid use disorder (MTAG)	5e-09	Pubmed ID: 35879402
1	rs1008078	rs12089815	Body mass index	7e-09	Pubmed ID: 31669095
1	rs1008078	rs10922911	Overall health rating	1.2e-07	Open GWAS ID: ukb-b-6306
1	rs1008078	rs2166171	Overall health rating	1.2e-07	Open GWAS ID: ukb-b-6306
1	rs1008078	rs12042107	Past tobacco smoking	1.2e-07	Open GWAS ID: ukb-b-2134
1	rs1008078	rs10922907	Past tobacco smoking	1.2e-07	Open GWAS ID: ukb-b-2134
1	rs1008078	rs12133063	Leisure/social activities: Religious group	1.5e-07	Open GWAS ID: ukb-b-4667
1	rs1008078	rs7548936	Impedance of arm (right)	1.6e-07	Open GWAS ID: ukb-b-7859
1	rs1008078	rs12042107	Types of physical activity in last 4 weeks: Walking for pleasure (not as a means of transport)	0.00189998	Open GWAS ID: ukb-b-7337
1	rs1008078	rs10922907	Height	2e-08	Pubmed ID: 34594039
1	rs1008078	rs10801826	Smoking status (current vs never)	2e-08	Pubmed ID: 33082346
1	rs1008078	rs2166172	COVID-19 (hospitalized vs population) RELEASE 4	0.00274202	Open GWAS ID: ebi-a-GCST010779
1	rs1008078	rs12089815	Impedance of whole body	0.00619998	Open GWAS ID: ukb-b-19921
1	rs1008078	rs12042107	Qualifications: Other professional qualifications eg: nursing, teaching	0.00659994	Open GWAS ID: ukb-b-13799
1	rs1008078	rs10922907	Leg fat percentage (left)	0.00743088	Open GWAS ID: ukb-a-278
1	rs1008078	rs10922907	Qualifications: O levels/GCSEs or equivalent	0.0140001	Open GWAS ID: ukb-b-18099
1	rs1008078	rs10922907	Leg fat percentage (right)	0.0250098	Open GWAS ID: ukb-a-274
1	rs1008078	rs12042107	Age started wearing glasses or contact lenses	0.0299999	Open GWAS ID: ukb-b-5801
1	rs1008078	rs12042107	Lifetime number of sexual partners	0.0299999	Open GWAS ID: ukb-b-4256
1	rs1008078	rs12089815	Nitrogen oxides air pollution; 2010	0.0329997	Open GWAS ID: ukb-b-12417
1	rs1008078	rs10922907	Daytime nap	0.0369999	Open GWAS ID: ebi-a-GCST011494
1	rs1008078	rs12089815	Maternal smoking around birth	0.0409996	Open GWAS ID: ukb-b-17685
1	rs1008078	rs10922907	Wheeze or whistling in the chest in last year	5.1e-06	Open GWAS ID: ukb-b-18335
1	rs1008078	rs10922907	Standing height	0.0569994	Open GWAS ID: ukb-b-10787
1	rs1008078	rs10922907	Nap during day	0.0659994	Open GWAS ID: ukb-b-4616
1	rs1008078	rs56270766	High light scatter reticulocyte count	0.0727076	Open GWAS ID: ukb-d-30300_irnt
1	rs1008078	rs12042107	Time spend outdoors in summer	0.0879995	Open GWAS ID: ukb-b-969
1	rs1008078	rs10922911	Number of vehicles in household	1e-06	Open GWAS ID: ukb-b-3169
1	rs1008078	rs6699397	Waist-to-hip ratio	1e-06	Open GWAS ID: ieu-a-73
1	rs1008078	rs12089815	Arm fat mass (right)	1.2e-05	Open GWAS ID: ukb-b-6704
1	rs1008078	rs10922907	Arm fat percentage (right)	0.121283	Open GWAS ID: ukb-a-282
1	rs1008078	rs12133063	triglycerides	0.129999	Open GWAS ID: ieu-b-111
1	rs1008078	rs10922907	Age completed full time education	0.140802	Open GWAS ID: ukb-a-505
1	rs1008078	rs10922907	Exposure to tobacco smoke outside home	1.5e-05	Open GWAS ID: ukb-b-6244
1	rs1008078	rs12089815	Leg fat mass (left)	0.152697	Open GWAS ID: ukb-a-279
1	rs1008078	rs12089815	Leg fat mass (right)	0.156935	Open GWAS ID: ukb-a-275
1	rs1008078	rs12089815	Waist circumference	1.7e-05	Open GWAS ID: ukb-b-9405
1	rs1008078	rs6699397	Pack years adult smoking as proportion of life span exposed to smoking	0.179999	Open GWAS ID: ukb-b-7460
1	rs1008078	rs10922907	HDL cholesterol	0.019994	Open GWAS ID: ukb-d-30760_irnt
1	rs1008078	rs12042107	Intelligence	0.264698	Open GWAS ID: ebi-a-GCST006250
1	rs1008078	rs2166172	Age at last live birth	0.269998	Open GWAS ID: ukb-b-8727
1	rs1008078	rs12089815	Acceptance of an invitation to participate in a mental health questionnaire	3.2e-05	Open GWAS ID: ebi-a-GCST90012792
1	rs1008078	rs56270766	High light scatter reticulocyte percentage	0.322137	Open GWAS ID: ukb-d-30290_irnt
1	rs1008078	rs12089815	Nitrogen dioxide air pollution; 2010	0.340001	Open GWAS ID: ukb-b-9942
1	rs1008078	rs10922907	Usual side of head for mobile phone use: Equally left and right	0.034543	Open GWAS ID: ukb-d-1150_3
1	rs1008078	rs12133063	Particulate matter air pollution (pm2.5); 2010	4e-06	Open GWAS ID: ukb-b-10817
1	rs1008078	rs12042107	Chronotype	0.420001	Open GWAS ID: ieu-b-4861
1	rs1008078	rs1008078	Sleep duration	0.420001	Open GWAS ID: ukb-b-4424
1	rs1008078	rs12042107	Qualifications: Other professional qualifications eg: nursing teaching	0.432434	Open GWAS ID: ukb-a-403
1	rs1008078	rs12042107	Cereal intake	0.479999	Open GWAS ID: ukb-b-15926
1	rs1008078	rs12042107	Dried fruit intake	0.490004	Open GWAS ID: ukb-b-16576
1	rs11588857	rs3747631	Educational attainment	7e-58	Pubmed ID: 35361970
1	rs11588857	rs61817959	ENSG00000198625	2.19533e-48	Open GWAS ID: eqtl-a-ENSG00000198625
1	rs11588857	rs11588857	Educational attainment (MTAG)	2e-33	Pubmed ID: 30038396
1	rs11588857	rs11588857	Educational attainment (years of education)	4e-31	Pubmed ID: 30038396
1	rs11588857	rs11588857	Highest math class taken (MTAG)	2e-27	Pubmed ID: 30038396
1	rs11588857	rs3747631	Years of schooling	2.9703e-22	Open GWAS ID: ieu-a-1239
1	rs11588857	rs3747631	Cognitive performance (MTAG)	3e-18	Pubmed ID: 30038396
1	rs11588857	rs3747631	Qualifications: College or University degree	5.70033e-13	Open GWAS ID: ukb-b-16489
1	rs11588857	rs3747631	Self-reported math ability (MTAG)	1e-17	Pubmed ID: 30038396
1	rs11588857	rs11588857	Household income (MTAG)	4e-17	Pubmed ID: 31844048
1	rs11588857	rs3747631	Cognitive ability, years of educational attainment or schizophrenia (pleiotropy)	1e-16	Pubmed ID: 31374203
1	rs11588857	rs16854023	Peak expiratory flow	1.86982e-11	Open GWAS ID: ebi-a-GCST007430
1	rs11588857	rs16854023	FEV1	1.57906e-08	Open GWAS ID: ebi-a-GCST007432
1	rs11588857	rs3789045	Mineral and other dietary supplements: Fish oil (including cod liver oil)	6.4003e-09	Open GWAS ID: ukb-b-11075
1	rs11588857	rs45501495	Oily fish intake	3.69999e-07	Open GWAS ID: ukb-b-2209
1	rs11588857	rs3747631	Self-reported math ability	4e-12	Pubmed ID: 30038396
1	rs11588857	rs11584700	College completion	8.23948e-07	Open GWAS ID: ieu-a-836
1	rs11588857	rs3747631	Principal component-derived dietary pattern 1	1e-11	Pubmed ID: 32193382
1	rs11588857	rs11588857	Alzheimer's disease or educational attainment (pleiotropy)	2e-11	Pubmed ID: 34743297
1	rs11588857	rs11811826	Dried fruit intake	4.40048e-06	Open GWAS ID: ukb-b-16576
1	rs11588857	rs16854023	Lung function (FVC)	4.66982e-06	Open GWAS ID: ebi-a-GCST007429
1	rs11588857	rs11588857	Average total household income before tax	4.90004e-06	Open GWAS ID: ukb-b-7408
1	rs11588857	rs12036042	HbA1C	6.4003e-07	Open GWAS ID: ieu-b-104
1	rs11588857	rs12036042	Forced expiratory volume in 1-second (FEV1), Best measure	7.10068e-06	Open GWAS ID: ukb-b-11141
1	rs11588857	rs11588857	Intelligence (MTAG)	2e-10	Pubmed ID: 29326435
1	rs11588857	rs12041243	Type 2 diabetes	3e-10	Pubmed ID: 32541925
1	rs11588857	rs12044599	Fresh fruit intake	3.69999e-05	Open GWAS ID: ukb-b-3881
1	rs11588857	rs9729959	Qualifications: Other professional qualifications eg: nursing, teaching	4.90004e-05	Open GWAS ID: ukb-b-13799
1	rs11588857	rs12036042	FVC	5.99998e-05	Open GWAS ID: ieu-b-105
1	rs11588857	rs12036042	Forced vital capacity (FVC), Best measure	7.49998e-05	Open GWAS ID: ukb-b-14713
1	rs11588857	rs45501495	Fish- and plant-related diet	9e-10	Pubmed ID: 32066663
1	rs11588857	rs12039365	Appendicular lean mass	9.07089e-05	Open GWAS ID: ebi-a-GCST90000025
1	rs11588857	rs3789044	Mineral and other dietary supplements: None of the above	1.6e-08	Open GWAS ID: ukb-b-14238
1	rs11588857	rs57450685	Biological sex	2e-09	Pubmed ID: 33888908
1	rs11588857	rs11588857	Cognitive ability (MTAG)	2e-09	Pubmed ID: 29186694
1	rs11588857	rs12043569	Highest math class taken	2e-09	Pubmed ID: 30038396
1	rs11588857	rs3789045	Educational attainment (college completion)	3e-09	Pubmed ID: 27225129
1	rs11588857	rs4252707	Non-glioblastoma glioma	3e-09	Pubmed ID: 28346443
1	rs11588857	rs11584700	Urinary sodium excretion	3e-09	Pubmed ID: 31409800
1	rs11588857	rs12046747	Qualifications: None of the above	0.000350002	Open GWAS ID: ukb-b-17729
1	rs11588857	rs11588857	ENSG00000240710	0.000690574	Open GWAS ID: eqtl-a-ENSG00000240710
1	rs11588857	rs12036042	Prostate cancer	0.000692899	Open GWAS ID: ebi-a-GCST006085
1	rs11588857	rs12036042	Prostate cancer	0.000692899	Open GWAS ID: ieu-b-85
1	rs11588857	rs11588857	Household income	1e-08	Pubmed ID: 31844048
1	rs11588857	rs11588857	Age first had sexual intercourse	1.5e-07	Open GWAS ID: ukb-b-6591
1	rs11588857	rs3789045	Age first had sexual intercourse	1.5e-07	Open GWAS ID: ukb-b-6591
1	rs11588857	rs11588857	Age at first sexual intercourse	0.00179999	Open GWAS ID: ebi-a-GCST90000047
1	rs11588857	rs3789045	Age at first sexual intercourse	0.00179999	Open GWAS ID: ebi-a-GCST90000047
1	rs11588857	rs3789044	Coffee type: Instant coffee	0.00018197	Open GWAS ID: ukb-d-1508_2
1	rs11588857	rs9729959	Qualifications: Other professional qualifications eg: nursing teaching	0.00194558	Open GWAS ID: ukb-a-403
1	rs11588857	rs45501495	Oily fish consumption	2e-08	Pubmed ID: 32066663
1	rs11588857	rs45501495	Pork consumption	2e-08	Pubmed ID: 32066663
1	rs11588857	rs3747630	Regular attendance at a religious group	3e-08	Pubmed ID: 29970889
1	rs11588857	rs16854023	Levodopa wearing off effect (time symptoms uncontrolled) in Parkinson's disease (response to zonisamide)	4e-08	Pubmed ID: 32355309
1	rs11588857	rs11584700	Sodium in urine	0.00602962	Open GWAS ID: ukb-a-335
1	rs11588857	rs12036042	Forced expiratory volume in 1-second (FEV1)	0.00779992	Open GWAS ID: ukb-b-19657
1	rs11588857	rs3747630	Leisure/social activities: Religious group	2e-07	Open GWAS ID: ukb-b-4667
1	rs11588857	rs12043569	Average weekly red wine intake	2.1e-06	Open GWAS ID: ukb-b-5239
1	rs11588857	rs4252707	Glioma	3e-07	Pubmed ID: 28346443
1	rs11588857	rs12028476	Forced expiratory volume in 1-second (FEV1) Best measure	0.0346226	Open GWAS ID: ukb-a-231
1	rs11588857	rs61817485	Other chronic obstructive pulmonary disease (J10_COPDNAS_INCLAVO)	0.0003498	Open GWAS ID: finn-b-J10_COPDNAS_INCLAVO
1	rs11588857	rs6689629	Forced vital capacity (FVC)	0.0350002	Open GWAS ID: ukb-b-7953
1	rs11588857	rs61817485	Average weekly beer plus cider intake	0.0418466	Open GWAS ID: ukb-a-28
1	rs11588857	rs55678522	Urinary sodium-potassium ratio	0.0442966	Open GWAS ID: ieu-b-72
1	rs11588857	rs3747631	Coffee type: Ground coffee (include espresso, filter etc)	0.0456888	Open GWAS ID: ukb-d-1508_3
1	rs11588857	rs12028476	Forced vital capacity (FVC) Best measure	0.0457004	Open GWAS ID: ukb-a-232
1	rs11588857	rs11240748	Moderate to vigorous physical activity levels	0.0599998	Open GWAS ID: ebi-a-GCST006097
1	rs11588857	rs12028476	Cognitive performance	0.0642007	Open GWAS ID: ebi-a-GCST006572
1	rs11588857	rs11588857	Qualifications: A levels/AS levels or equivalent	0.0669993	Open GWAS ID: ukb-b-11615
1	rs11588857	rs11811826	Vitamin and mineral supplements: None of the above	8e-07	Open GWAS ID: ukb-b-17381
1	rs11588857	rs11811826	Schizophrenia	2e-06	Pubmed ID: 35396580
1	rs12091373	rs11122154	Appendicular lean mass	3e-15	Pubmed ID: 33097823
1	rs12091373	rs12142932	ENSG00000116273	9.57414e-10	Open GWAS ID: eqtl-a-ENSG00000116273
1	rs12091373	rs12735232	Qualifications: College or University degree	3.29989e-08	Open GWAS ID: ukb-b-16489
1	rs12091373	rs11122148	Educational attainment	2e-12	Pubmed ID: 35361970
1	rs12091373	rs12091373	Duration to first press of snap-button in each round	6.4003e-07	Open GWAS ID: ukb-b-19373
1	rs12091373	rs12091373	Mean time to correctly identify matches	3.79997e-05	Open GWAS ID: ukb-b-16287
1	rs12091373	rs12735232	Educational attainment (years of education)	7e-10	Pubmed ID: 30595370
1	rs12091373	rs11122156	Qualifications: None of the above	8.30004e-05	Open GWAS ID: ukb-b-17729
1	rs12091373	rs7537466	Standing height	0.000219999	Open GWAS ID: ukb-b-10787
1	rs12091373	rs11122156	Vertex-wise cortical thickness	6e-09	Pubmed ID: 34910505
1	rs12091373	rs34394051	Years of schooling	0.000619998	Open GWAS ID: ieu-a-1239
1	rs12091373	rs34394051	Educational attainment (MTAG)	8e-09	Pubmed ID: 30038396
1	rs12091373	rs12048319	Brain morphology (MOSTest)	4e-08	Pubmed ID: 35164939
1	rs12091373	rs11122147	Vertex-wise sulcal depth	4e-08	Pubmed ID: 34910505
1	rs12091373	rs11122148	Forced vital capacity (FVC)	0.00420001	Open GWAS ID: ukb-b-7953
1	rs12091373	rs12735232	Qualifications: Other professional qualifications eg: nursing, teaching	0.00549997	Open GWAS ID: ukb-b-13799
1	rs12091373	rs7515502	Trunk predicted mass	0.00599998	Open GWAS ID: ukb-b-9685
1	rs12091373	rs12735232	Coffee type: Ground coffee (include espresso, filter etc)	0.00619912	Open GWAS ID: ukb-d-1508_3
1	rs12091373	rs7515502	Impedance of leg (left)	0.00739997	Open GWAS ID: ukb-b-14068
1	rs12091373	rs7515502	Trunk fat-free mass	0.00990011	Open GWAS ID: ukb-b-17409
1	rs12091373	rs11120771	Vascular/heart problems diagnosed by doctor: High blood pressure	0.0140001	Open GWAS ID: ukb-b-14177
1	rs12091373	rs11122147	Vascular/heart problems diagnosed by doctor: None of the above	1.6e-06	Open GWAS ID: ukb-b-13352
1	rs12091373	rs60412370	Whole body water mass	0.0239999	Open GWAS ID: ukb-b-14540
1	rs12091373	rs7515502	Whole body water mass	0.0239999	Open GWAS ID: ukb-b-14540
1	rs12091373	rs7515502	Whole body fat-free mass	3.2e-06	Open GWAS ID: ukb-b-13354
1	rs12091373	rs11122155	Reaction time	4e-07	Pubmed ID: 29844566
1	rs12091373	rs7537466	Sitting height	4e-07	Open GWAS ID: ukb-b-16881
1	rs12091373	rs34394051	Qualifications: A levels/AS levels or equivalent	0.0599998	Open GWAS ID: ukb-b-11615
1	rs12091373	rs60412370	Leg predicted mass (right)	6.1e-06	Open GWAS ID: ukb-b-14310
1	rs12091373	rs7515502	Leg predicted mass (right)	6.1e-06	Open GWAS ID: ukb-b-14310
1	rs12091373	rs11120771	Non-cancer illness code, self-reported: hypertension	6.1e-06	Open GWAS ID: ukb-b-14057
1	rs12091373	rs71631805	Leg fat percentage (right)	0.0619998	Open GWAS ID: ukb-b-20531
1	rs12091373	rs71631805	Leg fat percentage (left)	0.0749998	Open GWAS ID: ukb-b-18377
1	rs12091373	rs11122148	Forced vital capacity (FVC), Best measure	0.0830004	Open GWAS ID: ukb-b-14713
1	rs12091373	rs11122148	FVC	0.0830004	Open GWAS ID: ieu-b-105
1	rs12131707	rs3101338	ENSG00000172260	7.95793e-48	Open GWAS ID: eqtl-a-ENSG00000172260
1	rs12131707	rs11581447	Educational attainment	9e-51	Pubmed ID: 35361970
1	rs12131707	rs3128341	Cognitive performance (MTAG)	4e-30	Pubmed ID: 30038396
1	rs12131707	rs3128341	Highest math class taken (MTAG)	3e-22	Pubmed ID: 30038396
1	rs12131707	rs3128341	Attention deficit hyperactivity disorder or autism spectrum disorder or intelligence (pleiotropy)	9e-22	Pubmed ID: 35764056
1	rs12131707	rs3128341	Cognitive performance	2.52e-19	Open GWAS ID: ebi-a-GCST006572
1	rs12131707	rs3128341	Cognitive aspects of educational attainment	9e-21	Pubmed ID: 33414549
1	rs12131707	rs3128341	Intelligence	1.63192e-15	Open GWAS ID: ebi-a-GCST006250
1	rs12131707	rs3128341	Intelligence (MTAG)	2e-17	Pubmed ID: 29326435
1	rs12131707	rs3101338	Self-reported math ability (MTAG)	2e-17	Pubmed ID: 30038396
1	rs12131707	rs12139531	Qualifications: College or University degree	4.00037e-12	Open GWAS ID: ukb-b-16489
1	rs12131707	rs9425090	Years of schooling	5.39014e-12	Open GWAS ID: ieu-a-1239
1	rs12131707	rs76659454	Educational attainment (years of education)	2e-16	Pubmed ID: 30038396
1	rs12131707	rs3101338	General cognitive ability	1e-11	Pubmed ID: 29844566
1	rs12131707	rs6682389	Qualifications: None of the above	1.50003e-06	Open GWAS ID: ukb-b-17729
1	rs12131707	rs78095791	Fluid intelligence score	1.29999e-05	Open GWAS ID: ukb-b-5238
1	rs12131707	rs6682389	Fluid intelligence score	1.29999e-05	Open GWAS ID: ukb-b-5238
1	rs12131707	rs12117250	Types of transport used (excluding work): Public transport	2e-10	Open GWAS ID: ukb-b-15957
1	rs12131707	rs76659454	Qualifications: A levels/AS levels or equivalent	2.80001e-05	Open GWAS ID: ukb-b-11615
1	rs12131707	rs74967575	Frequency of friend/family visits	2.99999e-05	Open GWAS ID: ukb-b-5379
1	rs12131707	rs72943001	Frequency of friend/family visits	2.99999e-05	Open GWAS ID: ukb-b-5379
1	rs12131707	rs3101338	Self-reported math ability	6e-10	Pubmed ID: 30038396
1	rs12131707	rs72945113	Dried fruit intake	2.1e-08	Open GWAS ID: ukb-b-16576
1	rs12131707	rs72945113	Fresh fruit intake	1e-08	Open GWAS ID: ukb-b-3881
1	rs12131707	rs12144335	Educational attainment (college completion)	4e-08	Pubmed ID: 27225129
1	rs12131707	rs12131707	Job involves mainly walking or standing	0.0109999	Open GWAS ID: ukb-b-4461
1	rs12131707	rs78095791	Job involves heavy manual or physical work	2e-07	Open GWAS ID: ukb-b-2002
1	rs12131707	rs76659454	Qualifications: O levels/GCSEs or equivalent	2e-07	Open GWAS ID: ukb-b-18099
1	rs12131707	rs74967575	Transport type for commuting to job workplace: Public transport	0.0259998	Open GWAS ID: ukb-b-17155
1	rs12131707	rs3128341	Mood swings	0.0393659	Open GWAS ID: ukb-a-45
1	rs12131707	rs144185001	Bread type: White	0.0459748	Open GWAS ID: ukb-d-1448_1
1	rs12131707	rs6682389	Time spend outdoors in summer	0.0690001	Open GWAS ID: ukb-b-969
1	rs12131707	rs2999987	Participation in an health questionnaire (not invited vs invited)	0.0769999	Open GWAS ID: ebi-a-GCST90012794
1	rs12131707	rs61452149	Bread type: Wholemeal or wholegrain	0.0822546	Open GWAS ID: ukb-d-1448_3
1	rs12137794	rs12137794	ENSG00000204859	3.69233e-08	Open GWAS ID: eqtl-a-ENSG00000204859
1	rs12137794	rs12137794	Leg fat percentage (right)	1.5e-07	Open GWAS ID: ukb-b-20531
1	rs12137794	rs12137794	Leg fat percentage (left)	0.00189998	Open GWAS ID: ukb-b-18377
1	rs12137794	rs12137794	Cardiovascular diseases (excluding rheumatic etc)	0.00540904	Open GWAS ID: finn-b-FG_CVD
1	rs12137794	rs12137794	Appendicular lean mass	0.00723902	Open GWAS ID: ebi-a-GCST90000025
1	rs12137794	rs12137794	Body fat percentage	0.0309999	Open GWAS ID: ukb-b-8909
1	rs12137794	rs12137794	Years of schooling	0.0327997	Open GWAS ID: ieu-a-1239
1	rs12137794	rs12137794	ENSG00000007923	0.0348369	Open GWAS ID: eqtl-a-ENSG00000007923
1	rs12137794	rs12137794	ENSG00000116273	0.0409694	Open GWAS ID: eqtl-a-ENSG00000116273
1	rs12137794	rs12137794	Hypertensive diseases	0.0523998	Open GWAS ID: finn-b-I9_HYPERTENSION
1	rs12137794	rs12137794	Hypertensive diseases (excluding secondary)	0.0523998	Open GWAS ID: finn-b-FG_HYPERTENSION
1	rs12137794	rs12137794	Hypertension	0.0524795	Open GWAS ID: finn-b-I9_HYPTENS
1	rs12137794	rs12137794	Hypertension (no controls excluded)	0.0540194	Open GWAS ID: finn-b-I9_HYPTENS_EXNONE
1	rs12137794	rs12137794	Qualifications: College or University degree	0.0739997	Open GWAS ID: ukb-b-16489
1	rs12139692	rs12124523	ENSG00000172260	1.78156e-23	Open GWAS ID: eqtl-a-ENSG00000172260
1	rs12139692	rs6699175	Years of schooling	1.82012e-17	Open GWAS ID: ieu-a-1239
1	rs12139692	rs12139692	Insomnia	2e-16	Pubmed ID: 35835914
1	rs12139692	rs12124523	Fresh fruit intake	6.00067e-11	Open GWAS ID: ukb-b-3881
1	rs12139692	rs6699175	Qualifications: College or University degree	8.30042e-10	Open GWAS ID: ukb-b-16489
1	rs12139692	rs12124523	Cognitive performance	1.61994e-08	Open GWAS ID: ebi-a-GCST006572
1	rs12139692	rs6699175	Comparative body size at age 10	2.90001e-08	Open GWAS ID: ukb-b-4650
1	rs12139692	rs12124523	Cognitive ability, years of educational attainment or schizophrenia (pleiotropy)	2e-12	Pubmed ID: 31374203
1	rs12139692	rs12139692	Intelligence (MTAG)	8e-12	Pubmed ID: 29326435
1	rs12139692	rs12124523	Intelligence	2.66624e-06	Open GWAS ID: ebi-a-GCST006250
1	rs12139692	rs12124523	Dried fruit intake	3.80014e-06	Open GWAS ID: ukb-b-16576
1	rs12139692	rs12124523	Alcohol consumption (drinks per week)	2e-10	Pubmed ID: 30643258
1	rs12139692	rs12139692	Age when periods started (menarche)	9.90011e-05	Open GWAS ID: ukb-b-3768
1	rs12139692	rs6699175	Cereal type: Other (e.g. Cornflakes, Frosties)	0.000169496	Open GWAS ID: ukb-d-1468_5
1	rs12139692	rs12124523	Alcohol consumption (drinks per week) (MTAG)	5e-09	Pubmed ID: 32451486
1	rs12139692	rs6699175	Qualifications: None of the above	0.00729995	Open GWAS ID: ukb-b-17729
1	rs12139692	rs12124523	Qualifications: Other professional qualifications eg: nursing, teaching	0.00749998	Open GWAS ID: ukb-b-13799
1	rs12139692	rs12124523	Body mass index	0.00870001	Open GWAS ID: ebi-a-GCST006368
1	rs12139692	rs12139692	Beef intake	0.0109999	Open GWAS ID: ukb-b-2862
1	rs12139692	rs12124523	Fluid intelligence score	1.5e-06	Open GWAS ID: ukb-b-5238
1	rs12139692	rs12124523	Processed meat intake	0.0179999	Open GWAS ID: ukb-b-6324
1	rs12139692	rs12139692	Qualifications: A levels/AS levels or equivalent	2e-07	Open GWAS ID: ukb-b-11615
1	rs12139692	rs6699175	Alcohol intake frequency.	2.1e-06	Open GWAS ID: ukb-b-5779
1	rs12139692	rs12124523	Leisure/social activities: Pub or social club	0.0649995	Open GWAS ID: ukb-b-4171
1	rs12139692	rs12124523	Pulse rate, automated reading	0.0749998	Open GWAS ID: ukb-b-18103
1	rs12139692	rs12124523	Apple intake	0.0759994	Open GWAS ID: ukb-b-4070
1	rs142328051	rs783304	ENSG00000159214	1.1289e-295	Open GWAS ID: eqtl-a-ENSG00000159214
1	rs142328051	rs783304	ENSG00000132768	1.10179e-20	Open GWAS ID: eqtl-a-ENSG00000132768
1	rs142328051	rs783304	Beta-1,4-galactosyltransferase 2	5.37032e-11	Open GWAS ID: prot-a-217
1	rs142328051	rs917293	Qualifications: College or University degree	4.49987e-10	Open GWAS ID: ukb-b-16489
1	rs142328051	rs2486012	Intelligence (MTAG)	1e-13	Pubmed ID: 29326435
1	rs142328051	rs6680338	Years of schooling	1.93019e-08	Open GWAS ID: ieu-a-1239
1	rs142328051	rs246778	IGF-1	8.931e-10	Open GWAS ID: ukb-d-30770_irnt
1	rs142328051	rs4660749	Attention deficit hyperactivity disorder or autism spectrum disorder or intelligence (pleiotropy)	9e-13	Pubmed ID: 35764056
1	rs142328051	rs2906459	Qualifications: A levels/AS levels or equivalent	2.57691e-07	Open GWAS ID: ukb-a-399
1	rs142328051	rs2428954	Qualifications: None of the above	7.17464e-07	Open GWAS ID: ukb-a-398
1	rs142328051	rs783304	ENSG00000237950	1.89104e-06	Open GWAS ID: eqtl-a-ENSG00000237950
1	rs142328051	rs4660749	Intelligence	8.72369e-06	Open GWAS ID: ebi-a-GCST006250
1	rs142328051	rs783301	Household income (MTAG)	1e-10	Pubmed ID: 31844048
1	rs142328051	rs1548634	Cognitive performance	3.42997e-05	Open GWAS ID: ebi-a-GCST006572
1	rs142328051	rs61770289	Fluid intelligence score	4.76881e-05	Open GWAS ID: ukb-a-196
1	rs142328051	rs2906455	General cognitive ability	8e-10	Pubmed ID: 29844566
1	rs142328051	rs147671612	Verbal-numerical reasoning	9e-10	Pubmed ID: 32895543
1	rs142328051	rs6691988	Qualifications: O levels/GCSEs or equivalent	0.00107369	Open GWAS ID: ukb-a-400
1	rs142328051	rs11210928	C-reactive protein	1.22e-06	Open GWAS ID: ukb-d-30710_irnt
1	rs142328051	rs917293	Age completed full time education	0.00020774	Open GWAS ID: ukb-a-505
1	rs142328051	rs142328051	Educational attainment (years of education)	4e-08	Pubmed ID: 27225129
1	rs142328051	rs37464	ENSG00000117410	0.0012961	Open GWAS ID: eqtl-a-ENSG00000117410
1	rs142328051	rs917293	Job involves heavy manual or physical work	0.0277709	Open GWAS ID: ukb-a-503
1	rs142328051	rs11210928	Alcohol intake versus 10 years previously	0.0329997	Open GWAS ID: ukb-b-3460
1	rs142328051	rs917293	Job involves mainly walking or standing	0.0549971	Open GWAS ID: ukb-a-502
1	rs142328051	rs2428953	Average total household income before tax	0.0840001	Open GWAS ID: ukb-b-7408
1	rs17498867	rs17498867	HDL cholesterol	9.60064e-06	Open GWAS ID: ieu-b-109
1	rs17498867	rs17498867	Years of schooling	0.0106999	Open GWAS ID: ieu-a-1239
1	rs3001723	rs1143702	ENSG00000159214	1.69824e-174	Open GWAS ID: eqtl-a-ENSG00000159214
1	rs3001723	rs12076635	Educational attainment (years of education)	3e-34	Pubmed ID: 30038396
1	rs3001723	rs607296	ENSG00000117410	1.96789e-20	Open GWAS ID: eqtl-a-ENSG00000117410
1	rs3001723	rs631248	Years of schooling	4.18023e-18	Open GWAS ID: ieu-a-1239
1	rs3001723	rs549845	Qualifications: College or University degree	1.37183e-16	Open GWAS ID: ukb-a-397
1	rs3001723	rs631248	Educational attainment	4e-20	Pubmed ID: 34855049
1	rs3001723	rs11580074	ENSG00000159479	3.43795e-13	Open GWAS ID: eqtl-a-ENSG00000159479
1	rs3001723	rs3001723	smoking initiation	8.12082e-13	Open GWAS ID: ieu-b-4877
1	rs3001723	rs11210892	Schizophrenia	1.18005e-11	Open GWAS ID: ieu-b-5100
1	rs3001723	rs3001723	Attention deficit hyperactivity disorder or autism spectrum disorder or intelligence (pleiotropy)	2e-16	Pubmed ID: 35764056
1	rs3001723	rs3001723	Smoking initiation	2e-16	Pubmed ID: 33082346
1	rs3001723	rs12076635	Qualifications: None of the above	1.6192e-11	Open GWAS ID: ukb-a-398
1	rs3001723	rs2494995	ENSG00000142949	2.50035e-10	Open GWAS ID: eqtl-a-ENSG00000142949
1	rs3001723	rs11210887	Age when periods started (menarche)	3.80014e-10	Open GWAS ID: ukb-b-3768
1	rs3001723	rs3001723	IGF-1	1.76279e-09	Open GWAS ID: ukb-d-30770_irnt
1	rs3001723	rs653953	Smoking status	5e-14	Pubmed ID: 30595370
1	rs3001723	rs3001723	Anorexia nervosa, attention-deficit/hyperactivity disorder, autism spectrum disorder, bipolar disorder, major depression, obsessive-compulsive disorder, schizophrenia, or Tourette syndrome (pleiotropy)	7e-14	Pubmed ID: 31835028
1	rs3001723	rs549845	Lifetime smoking index	8e-14	Pubmed ID: 31689377
1	rs3001723	rs2842176	Household income (MTAG)	2e-13	Pubmed ID: 31844048
1	rs3001723	rs12089622	Qualifications: A levels/AS levels or equivalent	3.52858e-08	Open GWAS ID: ukb-a-399
1	rs3001723	rs11210892	Smoking status (ever vs never smokers)	4e-13	Pubmed ID: 30643258
1	rs3001723	rs10890261	Sitting height	2.49977e-07	Open GWAS ID: ukb-b-16881
1	rs3001723	rs11210887	Smoking initiation (ever regular vs never regular)	3e-12	Pubmed ID: 30679032
1	rs3001723	rs539096	Number of sexual partners	5e-12	Pubmed ID: 30643258
1	rs3001723	rs11429972	Smoking status: Never	1.94805e-06	Open GWAS ID: ukb-d-20116_0
1	rs3001723	rs68191270	Age completed full time education	2.49977e-06	Open GWAS ID: ukb-b-6134
1	rs3001723	rs12076635	Age completed full time education	2.49977e-06	Open GWAS ID: ukb-b-6134
1	rs3001723	rs11210887	Attention deficit hyperactivity disorder or cannabis use	3e-11	Pubmed ID: 30610198
1	rs3001723	rs11210887	Smoking status: Current	3.17322e-06	Open GWAS ID: ukb-a-225
1	rs3001723	rs11210887	Current tobacco smoking	3.46338e-06	Open GWAS ID: ukb-a-16
1	rs3001723	rs11210892	Lifetime smoking	5e-11	Pubmed ID: 34855049
1	rs3001723	rs11210892	Schizophrenia (MTAG)	5e-11	Pubmed ID: 32606422
1	rs3001723	rs2367724	Worrier / anxious feelings	5.40008e-06	Open GWAS ID: ukb-b-6519
1	rs3001723	rs10789436	Adventurousness	1e-10	Pubmed ID: 30643258
1	rs3001723	rs11210892	Age first had sexual intercourse	1.09999e-05	Open GWAS ID: ukb-b-6591
1	rs3001723	rs3001723	ADHD	3.62502e-05	Open GWAS ID: ieu-a-1183
1	rs3001723	rs11210892	Autism spectrum disorder or schizophrenia	4e-10	Pubmed ID: 28540026
1	rs3001723	rs11210871	Intelligence (MTAG)	4e-10	Pubmed ID: 29326435
1	rs3001723	rs11947191 x rs11210892	Total PHF-tau (SNP x SNP interaction)	4e-10	Pubmed ID: 32450446
1	rs3001723	rs10890255	Average total household income before tax	4.39997e-05	Open GWAS ID: ukb-b-7408
1	rs3001723	rs11210892	Schizophrenia vs major depressive disorder (ordinary least squares (OLS))	5.99998e-05	Open GWAS ID: ebi-a-GCST90016622
1	rs3001723	rs3001723	General risk tolerance (MTAG)	7e-10	Pubmed ID: 30643258
1	rs3001723	rs11210871	Cognitive performance	7.67008e-05	Open GWAS ID: ebi-a-GCST006572
1	rs3001723	rs11210887	Risk-taking behavior (multivariate analysis)	1e-09	Pubmed ID: 36324656
1	rs3001723	rs11210871	Percentage of invited food questionnaires completed	0.000179999	Open GWAS ID: ebi-a-GCST90012790
1	rs3001723	rs631248	Lifetime number of sexual partners	0.000219999	Open GWAS ID: ukb-b-4256
1	rs3001723	rs539096	Alcohol intake versus 10 years previously	2.5e-08	Open GWAS ID: ukb-b-3460
1	rs3001723	rs2367724	Feeling worry	0.000263099	Open GWAS ID: ebi-a-GCST006950
1	rs3001723	rs549845	Major depressive disorder vs ADHD (ordinary least squares (OLS))	0.000299999	Open GWAS ID: ebi-a-GCST90016612
1	rs3001723	rs11210871	Intelligence	3e-09	Pubmed ID: 29942086
1	rs3001723	rs11210892	schizophrenia	0.000341696	Open GWAS ID: ieu-b-42
1	rs3001723	rs11210892	Appendicular lean mass	0.000357001	Open GWAS ID: ebi-a-GCST90000025
1	rs3001723	rs11210871	General cognitive ability	4e-09	Pubmed ID: 29844566
1	rs3001723	rs11210892	Age at first sexual intercourse	0.000479999	Open GWAS ID: ebi-a-GCST90000047
1	rs3001723	rs519669	Vertex-wise cortical thickness	9e-09	Pubmed ID: 34910505
1	rs3001723	rs3001723	Attention deficit hyperactivity disorder	1e-08	Pubmed ID: 30478444
1	rs3001723	rs631248	Cortical surface area	1e-08	Pubmed ID: 34560273
1	rs3001723	rs2842186	Age at first birth	1.309e-05	Open GWAS ID: ebi-a-GCST90000050
1	rs3001723	rs549845	Fluid intelligence score	0.00148693	Open GWAS ID: ukb-a-196
1	rs3001723	rs607296	Neuropsychiatric disorders	2e-08	Pubmed ID: 33479212
1	rs3001723	rs3001723	Own or rent accommodation lived in: Rent - from local authority, local council, housing association	0.00221656	Open GWAS ID: ukb-d-680_3
1	rs3001723	rs2494995	Job involves heavy manual or physical work	0.00231964	Open GWAS ID: ukb-a-503
1	rs3001723	rs3791138	ADHD vs obsessive compulsive disorder (ordinary least squares (OLS))	0.00239999	Open GWAS ID: ebi-a-GCST90016597
1	rs3001723	rs2367724	Past tobacco smoking	0.00239999	Open GWAS ID: ukb-b-2134
1	rs3001723	rs607296	Past tobacco smoking	0.00239999	Open GWAS ID: ukb-b-2134
1	rs3001723	rs2367724	Maternal smoking around birth	0.00389996	Open GWAS ID: ukb-b-17685
1	rs3001723	rs3001723	Platelet crit	0.00482014	Open GWAS ID: ukb-d-30090_irnt
1	rs3001723	rs11210871	Types of physical activity in last 4 weeks: Light DIY (eg: pruning watering the lawn)	0.00070596	Open GWAS ID: ukb-a-486
1	rs3001723	rs2842175	Duration of walks	0.00716061	Open GWAS ID: ukb-a-507
1	rs3001723	rs2367724	Nervous feelings	0.00719996	Open GWAS ID: ukb-b-20544
1	rs3001723	rs3001723	Sex hormone-binding globulin levels adjusted for BMI	0.00749998	Open GWAS ID: ebi-a-GCST90012110
1	rs3001723	rs2842194	ENSG00000237950	0.0139579	Open GWAS ID: eqtl-a-ENSG00000237950
1	rs3001723	rs12076635	Qualifications: Other professional qualifications eg: nursing teaching	0.0163806	Open GWAS ID: ukb-a-403
1	rs3001723	rs549845	Disruptive behavior disorder and attention deficit hyperactivity disorder	2e-07	Pubmed ID: 33495439
1	rs3001723	rs11210871	Bioavailable Testosterone	2.1e-06	Open GWAS ID: ieu-b-4869
1	rs3001723	rs11210887	Frequency of solarium/sunlamp use	0.0219999	Open GWAS ID: ukb-b-4943
1	rs3001723	rs549845	Frequency of solarium/sunlamp use	0.0219999	Open GWAS ID: ukb-b-4943
1	rs3001723	rs3001723	diastolic blood pressure	0.0232498	Open GWAS ID: ieu-b-39
1	rs3001723	rs11210887	Cereal intake	0.0280001	Open GWAS ID: ukb-b-15926
1	rs3001723	rs12089622	Comparative height size at age 10	0.0415375	Open GWAS ID: ukb-a-35
1	rs3001723	rs631248	Relative age of first facial hair	0.0445892	Open GWAS ID: ukb-a-299
1	rs3001723	rs2842183	Job involves mainly walking or standing	0.0486127	Open GWAS ID: ukb-a-502
1	rs3001723	rs11210892	Acceptance of an invitation to participate in a mental health questionnaire	0.0690001	Open GWAS ID: ebi-a-GCST90012792
1	rs3001723	rs499257	Qualifications: O levels/GCSEs or equivalent	0.0824765	Open GWAS ID: ukb-a-400
1	rs3001723	rs3001723	Duration of moderate activity	0.0828266	Open GWAS ID: ukb-a-509
1	rs3001723	rs12076635	Qualifications: Other professional qualifications eg: nursing, teaching	0.0879995	Open GWAS ID: ukb-b-13799
1	rs3001723	rs11210871	Types of physical activity in last 4 weeks: Light DIY (eg: pruning, watering the lawn)	0.0929994	Open GWAS ID: ukb-b-11495
1	rs3001723	rs2970610	Schizophrenia vs autism spectrum disorder (ordinary least squares (OLS))	0.0969996	Open GWAS ID: ebi-a-GCST90016620
1	rs3001723	rs2494995	Coffee consumption	4e-06	Pubmed ID: 31046077
1	rs481940	rs481940	Educational attainment (years of education)	5e-10	Pubmed ID: 30038396
1	rs481940	rs481940	Educational attainment (MTAG)	8e-10	Pubmed ID: 30038396
1	rs481940	rs481940	Years of schooling	0.000106001	Open GWAS ID: ieu-a-1239
1	rs481940	rs496483	HDL cholesterol	0.0290001	Open GWAS ID: ieu-b-109
1	rs481940	rs726764	triglycerides	0.0359998	Open GWAS ID: ieu-b-111
1	rs481940	rs481940	Qualifications: College or University degree	0.0810196	Open GWAS ID: ukb-a-397
1	rs5177	rs9728312	ENSG00000162384	1.68267e-111	Open GWAS ID: eqtl-a-ENSG00000162384
1	rs5177	rs17785370	Ximenoylcarnitine (C26:1) levels	4e-34	Pubmed ID: 35347128
1	rs5177	rs5174	Vertex-wise cortical thickness	1e-28	Pubmed ID: 34910505
1	rs5177	rs5174	Whole brain restricted directional diffusion (multivariate analysis)	1e-26	Pubmed ID: 35505052
1	rs5177	rs5174	Vertex-wise sulcal depth	3e-26	Pubmed ID: 34910505
1	rs5177	rs11206127	Whole brain free water diffusion (multivariate analysis)	3e-24	Pubmed ID: 35505052
1	rs5177	rs3737983	Whole brain restricted isotropic diffusion (multivariate analysis)	7e-21	Pubmed ID: 35505052
1	rs5177	rs10788951	Educational attainment	2e-20	Pubmed ID: 35361970
1	rs5177	rs72673135	ENSG00000270172	1.06365e-13	Open GWAS ID: eqtl-a-ENSG00000270172
1	rs5177	rs5174	Cortical thickness	1e-17	Pubmed ID: 34560273
1	rs5177	rs3737984	Serum levels of protein LRP8	4e-16	Pubmed ID: 35078996
1	rs5177	rs5174	Brain morphology (MOSTest)	9e-15	Pubmed ID: 35164939
1	rs5177	rs17785370	Cerotoylcarnitine (C26) levels	1e-13	Pubmed ID: 35347128
1	rs5177	rs17785382	Number of sexual partners	5e-13	Pubmed ID: 30643258
1	rs5177	rs12028465	Low-density lipoprotein receptor-related protein 8 levels	1e-12	Pubmed ID: 34814699
1	rs5177	rs17785382	ENSG00000157184	1.45814e-07	Open GWAS ID: eqtl-a-ENSG00000157184
1	rs5177	rs5174	Cortical surface area	2e-12	Pubmed ID: 34560273
1	rs5177	rs2297656	Glutaroyl carnitine	2.55094e-07	Open GWAS ID: met-a-699
1	rs5177	rs5174	Vertex-wise cortical surface area	4e-12	Pubmed ID: 34910505
1	rs5177	rs869987	Thyroid cancer	3.10885e-06	Open GWAS ID: ieu-a-1082
1	rs5177	rs17785370	Nervonoylcarnitine (C24:1) levels	5e-11	Pubmed ID: 35347128
1	rs5177	rs17785370	Lignoceroylcarnitine (C24) levels	7e-11	Pubmed ID: 35347128
1	rs5177	rs6696068	Qualifications: College or University degree	8.80035e-06	Open GWAS ID: ukb-b-16489
1	rs5177	rs10788951	Educational attainment (MTAG)	1e-10	Pubmed ID: 30038396
1	rs5177	rs11811978	Lifetime number of sexual partners	3.29997e-05	Open GWAS ID: ukb-b-4256
1	rs5177	rs5174	Brain shape (segment 15)	6e-10	Pubmed ID: 33821002
1	rs5177	rs5177	ENSG00000157193	7.85652e-05	Open GWAS ID: eqtl-a-ENSG00000157193
1	rs5177	rs6696068	Educational attainment (years of education)	1e-09	Pubmed ID: 30038396
1	rs5177	rs5174	ENSG00000121310	0.000102669	Open GWAS ID: eqtl-a-ENSG00000121310
1	rs5177	rs5174	ENSG00000116171	0.000377868	Open GWAS ID: eqtl-a-ENSG00000116171
1	rs5177	rs5177	ENSG00000162378	0.000573865	Open GWAS ID: eqtl-a-ENSG00000162378
1	rs5177	rs12028465	Feeling hurt	8e-09	Pubmed ID: 29500382
1	rs5177	rs5174	General risk tolerance (MTAG)	1e-08	Pubmed ID: 30643258
1	rs5177	rs7349164	Low density lipoprotein cholesterol levels	1e-08	Pubmed ID: 34887591
1	rs5177	rs11811978	Risk-taking behavior (multivariate analysis)	1e-08	Pubmed ID: 36324656
1	rs5177	rs7349164	Sensitivity / hurt feelings	0.00101594	Open GWAS ID: ukb-a-48
1	rs5177	rs10788953	Seen a psychiatrist for nerves anxiety tension or depression	0.00245064	Open GWAS ID: ukb-a-247
1	rs5177	rs7546246	Seen a psychiatrist for nerves, anxiety, tension or depression	0.00749998	Open GWAS ID: ukb-b-18336
1	rs5177	rs35099088	Low-density lipoprotein receptor-related protein 8	0.0107152	Open GWAS ID: prot-a-1780
1	rs5177	rs11206134	Average weekly champagne plus white wine intake	2.1e-06	Open GWAS ID: ukb-b-5716
1	rs5177	rs5174	Leisure/social activities: Sports club or gym	0.0259998	Open GWAS ID: ukb-b-4000
1	rs5177	rs1056438	Length of time at current address	0.0259998	Open GWAS ID: ukb-b-11358
1	rs5177	rs5177	Systolic blood pressure, automated reading	0.0430002	Open GWAS ID: ukb-b-20175
1	rs5177	rs2297663	LRP8	0.0511705	Open GWAS ID: prot-c-3323_37_1
1	rs5177	rs11811978	IDP T1 FAST ROIs V cerebellum VIIIb	0.0645654	Open GWAS ID: ubm-a-157
1	rs72677177	rs11576565	Educational attainment	4e-34	Pubmed ID: 35361970
1	rs72677177	rs72677177	Educational attainment (MTAG)	1e-15	Pubmed ID: 30038396
1	rs72677177	rs72677177	Educational attainment (years of education)	3e-12	Pubmed ID: 30038396
1	rs72677177	rs11576565	Cognitive performance (MTAG)	9e-12	Pubmed ID: 30038396
1	rs72677177	rs72677177	Years of schooling	0.000154999	Open GWAS ID: ieu-a-1239
1	rs72677177	rs1413952	Dried fruit intake	0.000430002	Open GWAS ID: ukb-b-16576
1	rs72677177	rs11576565	Intelligence (MTAG)	1e-08	Pubmed ID: 29326435
1	rs72677177	rs12120761	Types of physical activity in last 4 weeks: Light DIY (eg: pruning, watering the lawn)	0.0109999	Open GWAS ID: ukb-b-11495
1	rs72677177	rs6704081	Average weekly beer plus cider intake	1.5e-06	Open GWAS ID: ukb-b-5174
1	rs72677177	rs1932178	Average weekly beer plus cider intake	1.5e-06	Open GWAS ID: ukb-b-5174
1	rs72677177	rs2422022	Average weekly beer plus cider intake	1.5e-06	Open GWAS ID: ukb-b-5174
1	rs72677177	rs2422021	Average weekly beer plus cider intake	1.5e-06	Open GWAS ID: ukb-b-5174
1	rs72677177	rs12142659	Destinations on discharge from hospital (recoded): Usual Place of residence: Living with relatives	0.0219999	Open GWAS ID: ukb-b-13065
1	rs72677177	rs12142659	Sources of admission to hospital (recoded): Usual Place of residence: Living with relatives	2.5e-06	Open GWAS ID: ukb-b-17289
1	rs72677177	rs72677177	Oily fish intake	3.2e-06	Open GWAS ID: ukb-b-2209
1	rs72677177	rs6424439	Schizophrenia	0.0587395	Open GWAS ID: ieu-b-5102
1	rs72677177	rs12120761	Types of physical activity in last 4 weeks: Light DIY (eg: pruning watering the lawn)	0.0068055	Open GWAS ID: ukb-a-486
1	rs72677177	rs11576565	Intelligence	0.0009517	Open GWAS ID: ebi-a-GCST006250
1	rs7526112	rs550892	ENSG00000117500	1.1289e-295	Open GWAS ID: eqtl-a-ENSG00000117500
1	rs7526112	rs12128131	ENSG00000117500	1.1289e-295	Open GWAS ID: eqtl-a-ENSG00000117500
1	rs7526112	rs12139009	ENSG00000117500	1.1289e-295	Open GWAS ID: eqtl-a-ENSG00000117500
1	rs7526112	rs12736775	ENSG00000117500	1.1289e-295	Open GWAS ID: eqtl-a-ENSG00000117500
1	rs7526112	rs2295424	ENSG00000117500	1.1289e-295	Open GWAS ID: eqtl-a-ENSG00000117500
1	rs7526112	rs12385720	ENSG00000117500	1.1289e-295	Open GWAS ID: eqtl-a-ENSG00000117500
1	rs7526112	rs3754184	ENSG00000117500	1.1289e-295	Open GWAS ID: eqtl-a-ENSG00000117500
1	rs7526112	rs11164871	ENSG00000117500	1.1289e-295	Open GWAS ID: eqtl-a-ENSG00000117500
1	rs7526112	rs12080248	ENSG00000117500	1.1289e-295	Open GWAS ID: eqtl-a-ENSG00000117500
1	rs7526112	rs2391228	ENSG00000117500	1.1289e-295	Open GWAS ID: eqtl-a-ENSG00000117500
1	rs7526112	rs11164870	ENSG00000117500	1.1289e-295	Open GWAS ID: eqtl-a-ENSG00000117500
1	rs7526112	rs4847398	ENSG00000117500	1.1289e-295	Open GWAS ID: eqtl-a-ENSG00000117500
1	rs7526112	rs4847399	ENSG00000117500	1.1289e-295	Open GWAS ID: eqtl-a-ENSG00000117500
1	rs7526112	rs490153	ENSG00000117500	1.1289e-295	Open GWAS ID: eqtl-a-ENSG00000117500
1	rs7526112	rs546445	ENSG00000117500	1.1289e-295	Open GWAS ID: eqtl-a-ENSG00000117500
1	rs7526112	rs12038699	ENSG00000117500	1.1289e-295	Open GWAS ID: eqtl-a-ENSG00000117500
1	rs7526112	rs12062154	ENSG00000117500	1.1289e-295	Open GWAS ID: eqtl-a-ENSG00000117500
1	rs7526112	rs2208044	ENSG00000117500	1.1289e-295	Open GWAS ID: eqtl-a-ENSG00000117500
1	rs7526112	rs7532549	ENSG00000117500	1.1289e-295	Open GWAS ID: eqtl-a-ENSG00000117500
1	rs7526112	rs1856027	ENSG00000117500	1.1289e-295	Open GWAS ID: eqtl-a-ENSG00000117500
1	rs7526112	rs1474927	ENSG00000117500	1.1289e-295	Open GWAS ID: eqtl-a-ENSG00000117500
1	rs7526112	rs566843	ENSG00000117500	1.1289e-295	Open GWAS ID: eqtl-a-ENSG00000117500
1	rs7526112	rs2295423	ENSG00000117500	1.1289e-295	Open GWAS ID: eqtl-a-ENSG00000117500
1	rs7526112	rs6696026	ENSG00000117500	1.1289e-295	Open GWAS ID: eqtl-a-ENSG00000117500
1	rs7526112	rs7532195	ENSG00000117500	1.1289e-295	Open GWAS ID: eqtl-a-ENSG00000117500
1	rs7526112	rs12044657	ENSG00000117500	1.1289e-295	Open GWAS ID: eqtl-a-ENSG00000117500
1	rs7526112	rs1060622	ENSG00000117500	1.1289e-295	Open GWAS ID: eqtl-a-ENSG00000117500
1	rs7526112	rs4847235	ENSG00000117500	1.1289e-295	Open GWAS ID: eqtl-a-ENSG00000117500
1	rs7526112	rs10874762	ENSG00000117500	1.1289e-295	Open GWAS ID: eqtl-a-ENSG00000117500
1	rs7526112	rs6688230	ENSG00000117500	1.1289e-295	Open GWAS ID: eqtl-a-ENSG00000117500
1	rs7526112	rs7553465	ENSG00000117500	1.1289e-295	Open GWAS ID: eqtl-a-ENSG00000117500
1	rs7526112	rs1572343	ENSG00000117500	1.1289e-295	Open GWAS ID: eqtl-a-ENSG00000117500
1	rs7526112	rs10874759	ENSG00000117500	1.1289e-295	Open GWAS ID: eqtl-a-ENSG00000117500
1	rs7526112	rs11164876	ENSG00000117500	1.1289e-295	Open GWAS ID: eqtl-a-ENSG00000117500
1	rs7526112	rs7555395	ENSG00000117500	1.1289e-295	Open GWAS ID: eqtl-a-ENSG00000117500
1	rs7526112	rs1057257	ENSG00000117500	1.1289e-295	Open GWAS ID: eqtl-a-ENSG00000117500
1	rs7526112	rs4847402	ENSG00000117500	1.1289e-295	Open GWAS ID: eqtl-a-ENSG00000117500
1	rs7526112	rs6702666	ENSG00000117500	1.1289e-295	Open GWAS ID: eqtl-a-ENSG00000117500
1	rs7526112	rs4847401	ENSG00000117500	1.1289e-295	Open GWAS ID: eqtl-a-ENSG00000117500
1	rs7526112	rs12130734	ENSG00000117500	1.1289e-295	Open GWAS ID: eqtl-a-ENSG00000117500
1	rs7526112	rs2152358	ENSG00000117500	1.1289e-295	Open GWAS ID: eqtl-a-ENSG00000117500
1	rs7526112	rs6685271	ENSG00000117500	1.1289e-295	Open GWAS ID: eqtl-a-ENSG00000117500
1	rs7526112	rs1932314	ENSG00000117500	1.1289e-295	Open GWAS ID: eqtl-a-ENSG00000117500
1	rs7526112	rs6670960	ENSG00000117500	1.1289e-295	Open GWAS ID: eqtl-a-ENSG00000117500
1	rs7526112	rs7553916	ENSG00000117500	1.1289e-295	Open GWAS ID: eqtl-a-ENSG00000117500
1	rs7526112	rs12118230	ENSG00000117500	1.1289e-295	Open GWAS ID: eqtl-a-ENSG00000117500
1	rs7526112	rs7541687	ENSG00000117500	1.1289e-295	Open GWAS ID: eqtl-a-ENSG00000117500
1	rs7526112	rs7513705	ENSG00000117500	1.1289e-295	Open GWAS ID: eqtl-a-ENSG00000117500
1	rs7526112	rs7517363	ENSG00000117500	1.1289e-295	Open GWAS ID: eqtl-a-ENSG00000117500
1	rs7526112	rs10782955	ENSG00000117500	1.1289e-295	Open GWAS ID: eqtl-a-ENSG00000117500
1	rs7526112	rs1335679	ENSG00000117500	1.1289e-295	Open GWAS ID: eqtl-a-ENSG00000117500
1	rs7526112	rs6682670	ENSG00000117500	1.1289e-295	Open GWAS ID: eqtl-a-ENSG00000117500
1	rs7526112	rs2297707	ENSG00000117500	1.1289e-295	Open GWAS ID: eqtl-a-ENSG00000117500
1	rs7526112	rs11164881	ENSG00000117500	1.1289e-295	Open GWAS ID: eqtl-a-ENSG00000117500
1	rs7526112	rs12030549	ENSG00000117500	1.1289e-295	Open GWAS ID: eqtl-a-ENSG00000117500
1	rs7526112	rs12124011	ENSG00000117500	1.1289e-295	Open GWAS ID: eqtl-a-ENSG00000117500
1	rs7526112	rs61799471	ENSG00000117500	1.1289e-295	Open GWAS ID: eqtl-a-ENSG00000117500
1	rs7526112	rs7539307	ENSG00000117500	1.1289e-295	Open GWAS ID: eqtl-a-ENSG00000117500
1	rs7526112	rs11164880	ENSG00000117500	1.1289e-295	Open GWAS ID: eqtl-a-ENSG00000117500
1	rs7526112	rs7535628	ENSG00000117500	1.1289e-295	Open GWAS ID: eqtl-a-ENSG00000117500
1	rs7526112	rs12118262	ENSG00000117500	1.1289e-295	Open GWAS ID: eqtl-a-ENSG00000117500
1	rs7526112	rs11164879	ENSG00000117500	1.1289e-295	Open GWAS ID: eqtl-a-ENSG00000117500
1	rs7526112	rs10874764	ENSG00000117500	1.1289e-295	Open GWAS ID: eqtl-a-ENSG00000117500
1	rs7526112	rs35940311	ENSG00000117500	1.1289e-295	Open GWAS ID: eqtl-a-ENSG00000117500
1	rs7526112	rs797675	ENSG00000117500	1.1289e-295	Open GWAS ID: eqtl-a-ENSG00000117500
1	rs7526112	rs531514	ENSG00000117500	1.1289e-295	Open GWAS ID: eqtl-a-ENSG00000117500
1	rs7526112	rs531358	ENSG00000117500	1.1289e-295	Open GWAS ID: eqtl-a-ENSG00000117500
1	rs7526112	rs661126	ENSG00000117500	1.1289e-295	Open GWAS ID: eqtl-a-ENSG00000117500
1	rs7526112	rs624131	ENSG00000117500	1.1289e-295	Open GWAS ID: eqtl-a-ENSG00000117500
1	rs7526112	rs565919	ENSG00000117500	1.1289e-295	Open GWAS ID: eqtl-a-ENSG00000117500
1	rs7526112	rs797661	ENSG00000117500	1.1289e-295	Open GWAS ID: eqtl-a-ENSG00000117500
1	rs7526112	rs2765545	ENSG00000117500	1.1289e-295	Open GWAS ID: eqtl-a-ENSG00000117500
1	rs7526112	rs797671	ENSG00000117500	1.1289e-295	Open GWAS ID: eqtl-a-ENSG00000117500
1	rs7526112	rs627779	ENSG00000117500	1.1289e-295	Open GWAS ID: eqtl-a-ENSG00000117500
1	rs7526112	rs797672	ENSG00000117500	1.1289e-295	Open GWAS ID: eqtl-a-ENSG00000117500
1	rs7526112	rs7512911	ENSG00000117500	1.1289e-295	Open GWAS ID: eqtl-a-ENSG00000117500
1	rs7526112	rs797676	ENSG00000117500	1.1289e-295	Open GWAS ID: eqtl-a-ENSG00000117500
1	rs7526112	rs797668	ENSG00000117500	1.1289e-295	Open GWAS ID: eqtl-a-ENSG00000117500
1	rs7526112	rs3754186	ENSG00000117500	1.1289e-295	Open GWAS ID: eqtl-a-ENSG00000117500
1	rs7526112	rs555161	ENSG00000117500	1.1289e-295	Open GWAS ID: eqtl-a-ENSG00000117500
1	rs7526112	rs612037	ENSG00000117500	1.1289e-295	Open GWAS ID: eqtl-a-ENSG00000117500
1	rs7526112	rs687394	ENSG00000117500	1.1289e-295	Open GWAS ID: eqtl-a-ENSG00000117500
1	rs7526112	rs622608	ENSG00000117500	1.1289e-295	Open GWAS ID: eqtl-a-ENSG00000117500
1	rs7526112	rs637646	ENSG00000117500	1.1289e-295	Open GWAS ID: eqtl-a-ENSG00000117500
1	rs7526112	rs693737	ENSG00000117500	1.1289e-295	Open GWAS ID: eqtl-a-ENSG00000117500
1	rs7526112	rs797680	ENSG00000117500	1.1289e-295	Open GWAS ID: eqtl-a-ENSG00000117500
1	rs7526112	rs797681	ENSG00000117500	1.1289e-295	Open GWAS ID: eqtl-a-ENSG00000117500
1	rs7526112	rs9660390	ENSG00000117500	1.1289e-295	Open GWAS ID: eqtl-a-ENSG00000117500
1	rs7526112	rs7418101	ENSG00000117500	1.1289e-295	Open GWAS ID: eqtl-a-ENSG00000117500
1	rs7526112	rs602204	ENSG00000117500	1.1289e-295	Open GWAS ID: eqtl-a-ENSG00000117500
1	rs7526112	rs7526112	ENSG00000117500	1.1289e-295	Open GWAS ID: eqtl-a-ENSG00000117500
1	rs7526112	rs2296558	ENSG00000117500	1.1289e-295	Open GWAS ID: eqtl-a-ENSG00000117500
1	rs7526112	rs7541304	ENSG00000117500	1.1289e-295	Open GWAS ID: eqtl-a-ENSG00000117500
1	rs7526112	rs547866	ENSG00000117500	1.1289e-295	Open GWAS ID: eqtl-a-ENSG00000117500
1	rs7526112	rs6541401	ENSG00000117500	1.1289e-295	Open GWAS ID: eqtl-a-ENSG00000117500
1	rs7526112	rs6541404	ENSG00000117500	1.1289e-295	Open GWAS ID: eqtl-a-ENSG00000117500
1	rs7526112	rs4847406	ENSG00000117500	1.1289e-295	Open GWAS ID: eqtl-a-ENSG00000117500
1	rs7526112	rs535760	ENSG00000117500	1.1289e-295	Open GWAS ID: eqtl-a-ENSG00000117500
1	rs7526112	rs682514	ENSG00000117500	1.1289e-295	Open GWAS ID: eqtl-a-ENSG00000117500
1	rs7526112	rs797666	ENSG00000117500	1.1289e-295	Open GWAS ID: eqtl-a-ENSG00000117500
1	rs7526112	rs1088318	ENSG00000117500	1.1289e-295	Open GWAS ID: eqtl-a-ENSG00000117500
1	rs7526112	rs7551485	ENSG00000117500	1.1289e-295	Open GWAS ID: eqtl-a-ENSG00000117500
1	rs7526112	rs4240966	ENSG00000117500	1.1289e-295	Open GWAS ID: eqtl-a-ENSG00000117500
1	rs7526112	rs9432681	ENSG00000117500	1.1289e-295	Open GWAS ID: eqtl-a-ENSG00000117500
1	rs7526112	rs10874772	ENSG00000117500	1.1289e-295	Open GWAS ID: eqtl-a-ENSG00000117500
1	rs7526112	rs9432453	ENSG00000117500	1.1289e-295	Open GWAS ID: eqtl-a-ENSG00000117500
1	rs7526112	rs4000699	ENSG00000117500	1.1289e-295	Open GWAS ID: eqtl-a-ENSG00000117500
1	rs7526112	rs7540025	ENSG00000117500	1.1289e-295	Open GWAS ID: eqtl-a-ENSG00000117500
1	rs7526112	rs2031226	ENSG00000117500	1.1289e-295	Open GWAS ID: eqtl-a-ENSG00000117500
1	rs7526112	rs6703310	ENSG00000117500	1.1289e-295	Open GWAS ID: eqtl-a-ENSG00000117500
1	rs7526112	rs4847408	ENSG00000117500	1.1289e-295	Open GWAS ID: eqtl-a-ENSG00000117500
1	rs7526112	rs2391254	ENSG00000117500	1.1289e-295	Open GWAS ID: eqtl-a-ENSG00000117500
1	rs7526112	rs10874773	ENSG00000117500	1.1289e-295	Open GWAS ID: eqtl-a-ENSG00000117500
1	rs7526112	rs10782957	ENSG00000117500	1.1289e-295	Open GWAS ID: eqtl-a-ENSG00000117500
1	rs7526112	rs12139633	ENSG00000117500	1.1289e-295	Open GWAS ID: eqtl-a-ENSG00000117500
1	rs7526112	rs1000607	ENSG00000117500	1.1289e-295	Open GWAS ID: eqtl-a-ENSG00000117500
1	rs7526112	rs11164904	ENSG00000117500	1.1289e-295	Open GWAS ID: eqtl-a-ENSG00000117500
1	rs7526112	rs11164902	ENSG00000117500	1.1289e-295	Open GWAS ID: eqtl-a-ENSG00000117500
1	rs7526112	rs9432465	ENSG00000117500	1.1289e-295	Open GWAS ID: eqtl-a-ENSG00000117500
1	rs7526112	rs2031225	ENSG00000117500	1.1289e-295	Open GWAS ID: eqtl-a-ENSG00000117500
1	rs7526112	rs7537403	ENSG00000117500	1.1289e-295	Open GWAS ID: eqtl-a-ENSG00000117500
1	rs7526112	rs569414	ENSG00000117500	1.1289e-295	Open GWAS ID: eqtl-a-ENSG00000117500
1	rs7526112	rs12124771	ENSG00000117500	1.1289e-295	Open GWAS ID: eqtl-a-ENSG00000117500
1	rs7526112	rs6680107	ENSG00000117500	1.1289e-295	Open GWAS ID: eqtl-a-ENSG00000117500
1	rs7526112	rs9432459	ENSG00000117500	1.1289e-295	Open GWAS ID: eqtl-a-ENSG00000117500
1	rs7526112	rs7547244	ENSG00000117500	1.1289e-295	Open GWAS ID: eqtl-a-ENSG00000117500
1	rs7526112	rs6680022	ENSG00000117500	1.1289e-295	Open GWAS ID: eqtl-a-ENSG00000117500
1	rs7526112	rs4847419	ENSG00000117500	1.1289e-295	Open GWAS ID: eqtl-a-ENSG00000117500
1	rs7526112	rs12752223	ENSG00000117500	1.1289e-295	Open GWAS ID: eqtl-a-ENSG00000117500
1	rs7526112	rs3767964	ENSG00000117500	1.1289e-295	Open GWAS ID: eqtl-a-ENSG00000117500
1	rs7526112	rs4847240	ENSG00000117500	1.1289e-295	Open GWAS ID: eqtl-a-ENSG00000117500
1	rs7526112	rs12044883	ENSG00000117500	1.1289e-295	Open GWAS ID: eqtl-a-ENSG00000117500
1	rs7526112	rs1559828	ENSG00000117500	1.1289e-295	Open GWAS ID: eqtl-a-ENSG00000117500
1	rs7526112	rs4847412	ENSG00000117500	1.1289e-295	Open GWAS ID: eqtl-a-ENSG00000117500
1	rs7526112	rs3767962	ENSG00000117500	1.1289e-295	Open GWAS ID: eqtl-a-ENSG00000117500
1	rs7526112	rs12133576	ENSG00000117500	1.1289e-295	Open GWAS ID: eqtl-a-ENSG00000117500
1	rs7526112	rs1535699	ENSG00000117500	1.1289e-295	Open GWAS ID: eqtl-a-ENSG00000117500
1	rs7526112	rs7524964	ENSG00000117500	1.1289e-295	Open GWAS ID: eqtl-a-ENSG00000117500
1	rs7526112	rs6694508	ENSG00000117500	1.1289e-295	Open GWAS ID: eqtl-a-ENSG00000117500
1	rs7526112	rs4847410	ENSG00000117500	1.1289e-295	Open GWAS ID: eqtl-a-ENSG00000117500
1	rs7526112	rs942196	ENSG00000117500	1.1289e-295	Open GWAS ID: eqtl-a-ENSG00000117500
1	rs7526112	rs1535701	ENSG00000117500	1.1289e-295	Open GWAS ID: eqtl-a-ENSG00000117500
1	rs7526112	rs7535214	ENSG00000117500	1.1289e-295	Open GWAS ID: eqtl-a-ENSG00000117500
1	rs7526112	rs4847420	ENSG00000117500	1.1289e-295	Open GWAS ID: eqtl-a-ENSG00000117500
1	rs7526112	rs6658257	ENSG00000117500	1.1289e-295	Open GWAS ID: eqtl-a-ENSG00000117500
1	rs7526112	rs7525248	ENSG00000117500	1.1289e-295	Open GWAS ID: eqtl-a-ENSG00000117500
1	rs7526112	rs11576494	ENSG00000117500	1.1289e-295	Open GWAS ID: eqtl-a-ENSG00000117500
1	rs7526112	rs11164916	ENSG00000117500	1.1289e-295	Open GWAS ID: eqtl-a-ENSG00000117500
1	rs7526112	rs11164924	ENSG00000117500	1.1289e-295	Open GWAS ID: eqtl-a-ENSG00000117500
1	rs7526112	rs7417952	ENSG00000117500	1.1289e-295	Open GWAS ID: eqtl-a-ENSG00000117500
1	rs7526112	rs12406245	ENSG00000117500	1.1289e-295	Open GWAS ID: eqtl-a-ENSG00000117500
1	rs7526112	rs10874777	ENSG00000117500	1.1289e-295	Open GWAS ID: eqtl-a-ENSG00000117500
1	rs7526112	rs4847423	ENSG00000117500	1.1289e-295	Open GWAS ID: eqtl-a-ENSG00000117500
1	rs7526112	rs1593512	ENSG00000117500	1.1289e-295	Open GWAS ID: eqtl-a-ENSG00000117500
1	rs7526112	rs12133907	ENSG00000117500	1.1289e-295	Open GWAS ID: eqtl-a-ENSG00000117500
1	rs7526112	rs10874778	ENSG00000117500	1.1289e-295	Open GWAS ID: eqtl-a-ENSG00000117500
1	rs7526112	rs35102250	ENSG00000117500	1.1289e-295	Open GWAS ID: eqtl-a-ENSG00000117500
1	rs7526112	rs1426318	ENSG00000117500	1.1289e-295	Open GWAS ID: eqtl-a-ENSG00000117500
1	rs7526112	rs2114273	ENSG00000117500	1.1289e-295	Open GWAS ID: eqtl-a-ENSG00000117500
1	rs7526112	rs59417472	ENSG00000117500	1.1289e-295	Open GWAS ID: eqtl-a-ENSG00000117500
1	rs7526112	rs2391256	ENSG00000117500	1.1289e-295	Open GWAS ID: eqtl-a-ENSG00000117500
1	rs7526112	rs12062154	ENSG00000117505	1.1289e-295	Open GWAS ID: eqtl-a-ENSG00000117505
1	rs7526112	rs12385720	ENSG00000117505	1.1289e-295	Open GWAS ID: eqtl-a-ENSG00000117505
1	rs7526112	rs2295424	ENSG00000117505	1.1289e-295	Open GWAS ID: eqtl-a-ENSG00000117505
1	rs7526112	rs11164870	ENSG00000117505	1.1289e-295	Open GWAS ID: eqtl-a-ENSG00000117505
1	rs7526112	rs12038699	ENSG00000117505	1.1289e-295	Open GWAS ID: eqtl-a-ENSG00000117505
1	rs7526112	rs12139009	ENSG00000117505	1.1289e-295	Open GWAS ID: eqtl-a-ENSG00000117505
1	rs7526112	rs4847398	ENSG00000117505	1.1289e-295	Open GWAS ID: eqtl-a-ENSG00000117505
1	rs7526112	rs3754184	ENSG00000117505	1.1289e-295	Open GWAS ID: eqtl-a-ENSG00000117505
1	rs7526112	rs1856027	ENSG00000117505	1.1289e-295	Open GWAS ID: eqtl-a-ENSG00000117505
1	rs7526112	rs546445	ENSG00000117505	1.1289e-295	Open GWAS ID: eqtl-a-ENSG00000117505
1	rs7526112	rs12128131	ENSG00000117505	1.1289e-295	Open GWAS ID: eqtl-a-ENSG00000117505
1	rs7526112	rs11164871	ENSG00000117505	1.1289e-295	Open GWAS ID: eqtl-a-ENSG00000117505
1	rs7526112	rs566843	ENSG00000117505	1.1289e-295	Open GWAS ID: eqtl-a-ENSG00000117505
1	rs7526112	rs2208044	ENSG00000117505	1.1289e-295	Open GWAS ID: eqtl-a-ENSG00000117505
1	rs7526112	rs490153	ENSG00000117505	1.1289e-295	Open GWAS ID: eqtl-a-ENSG00000117505
1	rs7526112	rs2295423	ENSG00000117505	1.1289e-295	Open GWAS ID: eqtl-a-ENSG00000117505
1	rs7526112	rs550892	ENSG00000117505	1.1289e-295	Open GWAS ID: eqtl-a-ENSG00000117505
1	rs7526112	rs12736775	ENSG00000117505	1.1289e-295	Open GWAS ID: eqtl-a-ENSG00000117505
1	rs7526112	rs6696026	ENSG00000117505	1.1289e-295	Open GWAS ID: eqtl-a-ENSG00000117505
1	rs7526112	rs1474927	ENSG00000117505	1.1289e-295	Open GWAS ID: eqtl-a-ENSG00000117505
1	rs7526112	rs7532549	ENSG00000117505	1.1289e-295	Open GWAS ID: eqtl-a-ENSG00000117505
1	rs7526112	rs4847399	ENSG00000117505	1.1289e-295	Open GWAS ID: eqtl-a-ENSG00000117505
1	rs7526112	rs12080248	ENSG00000117505	1.1289e-295	Open GWAS ID: eqtl-a-ENSG00000117505
1	rs7526112	rs2391228	ENSG00000117505	1.1289e-295	Open GWAS ID: eqtl-a-ENSG00000117505
1	rs7526112	rs11164876	ENSG00000117505	1.1289e-295	Open GWAS ID: eqtl-a-ENSG00000117505
1	rs7526112	rs10874762	ENSG00000117505	1.1289e-295	Open GWAS ID: eqtl-a-ENSG00000117505
1	rs7526112	rs6670960	ENSG00000117505	1.1289e-295	Open GWAS ID: eqtl-a-ENSG00000117505
1	rs7526112	rs7555395	ENSG00000117505	1.1289e-295	Open GWAS ID: eqtl-a-ENSG00000117505
1	rs7526112	rs1057257	ENSG00000117505	1.1289e-295	Open GWAS ID: eqtl-a-ENSG00000117505
1	rs7526112	rs6685271	ENSG00000117505	1.1289e-295	Open GWAS ID: eqtl-a-ENSG00000117505
1	rs7526112	rs4847401	ENSG00000117505	1.1289e-295	Open GWAS ID: eqtl-a-ENSG00000117505
1	rs7526112	rs7532195	ENSG00000117505	1.1289e-295	Open GWAS ID: eqtl-a-ENSG00000117505
1	rs7526112	rs4847235	ENSG00000117505	1.1289e-295	Open GWAS ID: eqtl-a-ENSG00000117505
1	rs7526112	rs4847402	ENSG00000117505	1.1289e-295	Open GWAS ID: eqtl-a-ENSG00000117505
1	rs7526112	rs6702666	ENSG00000117505	1.1289e-295	Open GWAS ID: eqtl-a-ENSG00000117505
1	rs7526112	rs1572343	ENSG00000117505	1.1289e-295	Open GWAS ID: eqtl-a-ENSG00000117505
1	rs7526112	rs1060622	ENSG00000117505	1.1289e-295	Open GWAS ID: eqtl-a-ENSG00000117505
1	rs7526112	rs12130734	ENSG00000117505	1.1289e-295	Open GWAS ID: eqtl-a-ENSG00000117505
1	rs7526112	rs10874759	ENSG00000117505	1.1289e-295	Open GWAS ID: eqtl-a-ENSG00000117505
1	rs7526112	rs2152358	ENSG00000117505	1.1289e-295	Open GWAS ID: eqtl-a-ENSG00000117505
1	rs7526112	rs6688230	ENSG00000117505	1.1289e-295	Open GWAS ID: eqtl-a-ENSG00000117505
1	rs7526112	rs1932314	ENSG00000117505	1.1289e-295	Open GWAS ID: eqtl-a-ENSG00000117505
1	rs7526112	rs7553465	ENSG00000117505	1.1289e-295	Open GWAS ID: eqtl-a-ENSG00000117505
1	rs7526112	rs12044657	ENSG00000117505	1.1289e-295	Open GWAS ID: eqtl-a-ENSG00000117505
1	rs7526112	rs1335679	ENSG00000117505	1.1289e-295	Open GWAS ID: eqtl-a-ENSG00000117505
1	rs7526112	rs12118262	ENSG00000117505	1.1289e-295	Open GWAS ID: eqtl-a-ENSG00000117505
1	rs7526112	rs12124011	ENSG00000117505	1.1289e-295	Open GWAS ID: eqtl-a-ENSG00000117505
1	rs7526112	rs7513705	ENSG00000117505	1.1289e-295	Open GWAS ID: eqtl-a-ENSG00000117505
1	rs7526112	rs7553916	ENSG00000117505	1.1289e-295	Open GWAS ID: eqtl-a-ENSG00000117505
1	rs7526112	rs7539307	ENSG00000117505	1.1289e-295	Open GWAS ID: eqtl-a-ENSG00000117505
1	rs7526112	rs7535628	ENSG00000117505	1.1289e-295	Open GWAS ID: eqtl-a-ENSG00000117505
1	rs7526112	rs6682670	ENSG00000117505	1.1289e-295	Open GWAS ID: eqtl-a-ENSG00000117505
1	rs7526112	rs11164880	ENSG00000117505	1.1289e-295	Open GWAS ID: eqtl-a-ENSG00000117505
1	rs7526112	rs11164881	ENSG00000117505	1.1289e-295	Open GWAS ID: eqtl-a-ENSG00000117505
1	rs7526112	rs12118230	ENSG00000117505	1.1289e-295	Open GWAS ID: eqtl-a-ENSG00000117505
1	rs7526112	rs61799471	ENSG00000117505	1.1289e-295	Open GWAS ID: eqtl-a-ENSG00000117505
1	rs7526112	rs2297707	ENSG00000117505	1.1289e-295	Open GWAS ID: eqtl-a-ENSG00000117505
1	rs7526112	rs10782955	ENSG00000117505	1.1289e-295	Open GWAS ID: eqtl-a-ENSG00000117505
1	rs7526112	rs10874764	ENSG00000117505	1.1289e-295	Open GWAS ID: eqtl-a-ENSG00000117505
1	rs7526112	rs35940311	ENSG00000117505	1.1289e-295	Open GWAS ID: eqtl-a-ENSG00000117505
1	rs7526112	rs12030549	ENSG00000117505	1.1289e-295	Open GWAS ID: eqtl-a-ENSG00000117505
1	rs7526112	rs7517363	ENSG00000117505	1.1289e-295	Open GWAS ID: eqtl-a-ENSG00000117505
1	rs7526112	rs11164879	ENSG00000117505	1.1289e-295	Open GWAS ID: eqtl-a-ENSG00000117505
1	rs7526112	rs7541687	ENSG00000117505	1.1289e-295	Open GWAS ID: eqtl-a-ENSG00000117505
1	rs7526112	rs612037	ENSG00000117505	1.1289e-295	Open GWAS ID: eqtl-a-ENSG00000117505
1	rs7526112	rs531514	ENSG00000117505	1.1289e-295	Open GWAS ID: eqtl-a-ENSG00000117505
1	rs7526112	rs3754186	ENSG00000117505	1.1289e-295	Open GWAS ID: eqtl-a-ENSG00000117505
1	rs7526112	rs797676	ENSG00000117505	1.1289e-295	Open GWAS ID: eqtl-a-ENSG00000117505
1	rs7526112	rs565919	ENSG00000117505	1.1289e-295	Open GWAS ID: eqtl-a-ENSG00000117505
1	rs7526112	rs797668	ENSG00000117505	1.1289e-295	Open GWAS ID: eqtl-a-ENSG00000117505
1	rs7526112	rs7512911	ENSG00000117505	1.1289e-295	Open GWAS ID: eqtl-a-ENSG00000117505
1	rs7526112	rs797675	ENSG00000117505	1.1289e-295	Open GWAS ID: eqtl-a-ENSG00000117505
1	rs7526112	rs627779	ENSG00000117505	1.1289e-295	Open GWAS ID: eqtl-a-ENSG00000117505
1	rs7526112	rs622608	ENSG00000117505	1.1289e-295	Open GWAS ID: eqtl-a-ENSG00000117505
1	rs7526112	rs797672	ENSG00000117505	1.1289e-295	Open GWAS ID: eqtl-a-ENSG00000117505
1	rs7526112	rs555161	ENSG00000117505	1.1289e-295	Open GWAS ID: eqtl-a-ENSG00000117505
1	rs7526112	rs797671	ENSG00000117505	1.1289e-295	Open GWAS ID: eqtl-a-ENSG00000117505
1	rs7526112	rs687394	ENSG00000117505	1.1289e-295	Open GWAS ID: eqtl-a-ENSG00000117505
1	rs7526112	rs531358	ENSG00000117505	1.1289e-295	Open GWAS ID: eqtl-a-ENSG00000117505
1	rs7526112	rs2765545	ENSG00000117505	1.1289e-295	Open GWAS ID: eqtl-a-ENSG00000117505
1	rs7526112	rs661126	ENSG00000117505	1.1289e-295	Open GWAS ID: eqtl-a-ENSG00000117505
1	rs7526112	rs624131	ENSG00000117505	1.1289e-295	Open GWAS ID: eqtl-a-ENSG00000117505
1	rs7526112	rs797661	ENSG00000117505	1.1289e-295	Open GWAS ID: eqtl-a-ENSG00000117505
1	rs7526112	rs2296558	ENSG00000117505	1.1289e-295	Open GWAS ID: eqtl-a-ENSG00000117505
1	rs7526112	rs797666	ENSG00000117505	1.1289e-295	Open GWAS ID: eqtl-a-ENSG00000117505
1	rs7526112	rs1088318	ENSG00000117505	1.1289e-295	Open GWAS ID: eqtl-a-ENSG00000117505
1	rs7526112	rs9660390	ENSG00000117505	1.1289e-295	Open GWAS ID: eqtl-a-ENSG00000117505
1	rs7526112	rs7541304	ENSG00000117505	1.1289e-295	Open GWAS ID: eqtl-a-ENSG00000117505
1	rs7526112	rs4847406	ENSG00000117505	1.1289e-295	Open GWAS ID: eqtl-a-ENSG00000117505
1	rs7526112	rs637646	ENSG00000117505	1.1289e-295	Open GWAS ID: eqtl-a-ENSG00000117505
1	rs7526112	rs547866	ENSG00000117505	1.1289e-295	Open GWAS ID: eqtl-a-ENSG00000117505
1	rs7526112	rs602204	ENSG00000117505	1.1289e-295	Open GWAS ID: eqtl-a-ENSG00000117505
1	rs7526112	rs535760	ENSG00000117505	1.1289e-295	Open GWAS ID: eqtl-a-ENSG00000117505
1	rs7526112	rs7526112	ENSG00000117505	1.1289e-295	Open GWAS ID: eqtl-a-ENSG00000117505
1	rs7526112	rs7418101	ENSG00000117505	1.1289e-295	Open GWAS ID: eqtl-a-ENSG00000117505
1	rs7526112	rs6541404	ENSG00000117505	1.1289e-295	Open GWAS ID: eqtl-a-ENSG00000117505
1	rs7526112	rs797680	ENSG00000117505	1.1289e-295	Open GWAS ID: eqtl-a-ENSG00000117505
1	rs7526112	rs797681	ENSG00000117505	1.1289e-295	Open GWAS ID: eqtl-a-ENSG00000117505
1	rs7526112	rs682514	ENSG00000117505	1.1289e-295	Open GWAS ID: eqtl-a-ENSG00000117505
1	rs7526112	rs693737	ENSG00000117505	1.1289e-295	Open GWAS ID: eqtl-a-ENSG00000117505
1	rs7526112	rs6541401	ENSG00000117505	1.1289e-295	Open GWAS ID: eqtl-a-ENSG00000117505
1	rs7526112	rs7551485	ENSG00000117505	1.1289e-295	Open GWAS ID: eqtl-a-ENSG00000117505
1	rs7526112	rs7540025	ENSG00000117505	1.1289e-295	Open GWAS ID: eqtl-a-ENSG00000117505
1	rs7526112	rs7537403	ENSG00000117505	1.1289e-295	Open GWAS ID: eqtl-a-ENSG00000117505
1	rs7526112	rs2031226	ENSG00000117505	1.1289e-295	Open GWAS ID: eqtl-a-ENSG00000117505
1	rs7526112	rs9432681	ENSG00000117505	1.1289e-295	Open GWAS ID: eqtl-a-ENSG00000117505
1	rs7526112	rs11164902	ENSG00000117505	1.1289e-295	Open GWAS ID: eqtl-a-ENSG00000117505
1	rs7526112	rs4847408	ENSG00000117505	1.1289e-295	Open GWAS ID: eqtl-a-ENSG00000117505
1	rs7526112	rs4000699	ENSG00000117505	1.1289e-295	Open GWAS ID: eqtl-a-ENSG00000117505
1	rs7526112	rs1000607	ENSG00000117505	1.1289e-295	Open GWAS ID: eqtl-a-ENSG00000117505
1	rs7526112	rs7547244	ENSG00000117505	1.1289e-295	Open GWAS ID: eqtl-a-ENSG00000117505
1	rs7526112	rs569414	ENSG00000117505	1.1289e-295	Open GWAS ID: eqtl-a-ENSG00000117505
1	rs7526112	rs10874773	ENSG00000117505	1.1289e-295	Open GWAS ID: eqtl-a-ENSG00000117505
1	rs7526112	rs10782957	ENSG00000117505	1.1289e-295	Open GWAS ID: eqtl-a-ENSG00000117505
1	rs7526112	rs4240966	ENSG00000117505	1.1289e-295	Open GWAS ID: eqtl-a-ENSG00000117505
1	rs7526112	rs9432465	ENSG00000117505	1.1289e-295	Open GWAS ID: eqtl-a-ENSG00000117505
1	rs7526112	rs2391254	ENSG00000117505	1.1289e-295	Open GWAS ID: eqtl-a-ENSG00000117505
1	rs7526112	rs12139633	ENSG00000117505	1.1289e-295	Open GWAS ID: eqtl-a-ENSG00000117505
1	rs7526112	rs11164904	ENSG00000117505	1.1289e-295	Open GWAS ID: eqtl-a-ENSG00000117505
1	rs7526112	rs2031225	ENSG00000117505	1.1289e-295	Open GWAS ID: eqtl-a-ENSG00000117505
1	rs7526112	rs6703310	ENSG00000117505	1.1289e-295	Open GWAS ID: eqtl-a-ENSG00000117505
1	rs7526112	rs6680107	ENSG00000117505	1.1289e-295	Open GWAS ID: eqtl-a-ENSG00000117505
1	rs7526112	rs9432453	ENSG00000117505	1.1289e-295	Open GWAS ID: eqtl-a-ENSG00000117505
1	rs7526112	rs9432459	ENSG00000117505	1.1289e-295	Open GWAS ID: eqtl-a-ENSG00000117505
1	rs7526112	rs10874772	ENSG00000117505	1.1289e-295	Open GWAS ID: eqtl-a-ENSG00000117505
1	rs7526112	rs12124771	ENSG00000117505	1.1289e-295	Open GWAS ID: eqtl-a-ENSG00000117505
1	rs7526112	rs942196	ENSG00000117505	1.1289e-295	Open GWAS ID: eqtl-a-ENSG00000117505
1	rs7526112	rs1535699	ENSG00000117505	1.1289e-295	Open GWAS ID: eqtl-a-ENSG00000117505
1	rs7526112	rs12133576	ENSG00000117505	1.1289e-295	Open GWAS ID: eqtl-a-ENSG00000117505
1	rs7526112	rs12044883	ENSG00000117505	1.1289e-295	Open GWAS ID: eqtl-a-ENSG00000117505
1	rs7526112	rs1559828	ENSG00000117505	1.1289e-295	Open GWAS ID: eqtl-a-ENSG00000117505
1	rs7526112	rs6694508	ENSG00000117505	1.1289e-295	Open GWAS ID: eqtl-a-ENSG00000117505
1	rs7526112	rs4847410	ENSG00000117505	1.1289e-295	Open GWAS ID: eqtl-a-ENSG00000117505
1	rs7526112	rs4847419	ENSG00000117505	1.1289e-295	Open GWAS ID: eqtl-a-ENSG00000117505
1	rs7526112	rs4847240	ENSG00000117505	1.1289e-295	Open GWAS ID: eqtl-a-ENSG00000117505
1	rs7526112	rs7525248	ENSG00000117505	1.1289e-295	Open GWAS ID: eqtl-a-ENSG00000117505
1	rs7526112	rs4847420	ENSG00000117505	1.1289e-295	Open GWAS ID: eqtl-a-ENSG00000117505
1	rs7526112	rs7524964	ENSG00000117505	1.1289e-295	Open GWAS ID: eqtl-a-ENSG00000117505
1	rs7526112	rs1535701	ENSG00000117505	1.1289e-295	Open GWAS ID: eqtl-a-ENSG00000117505
1	rs7526112	rs3767962	ENSG00000117505	1.1289e-295	Open GWAS ID: eqtl-a-ENSG00000117505
1	rs7526112	rs4847412	ENSG00000117505	1.1289e-295	Open GWAS ID: eqtl-a-ENSG00000117505
1	rs7526112	rs6680022	ENSG00000117505	1.1289e-295	Open GWAS ID: eqtl-a-ENSG00000117505
1	rs7526112	rs11576494	ENSG00000117505	1.1289e-295	Open GWAS ID: eqtl-a-ENSG00000117505
1	rs7526112	rs3767964	ENSG00000117505	1.1289e-295	Open GWAS ID: eqtl-a-ENSG00000117505
1	rs7526112	rs6658257	ENSG00000117505	1.1289e-295	Open GWAS ID: eqtl-a-ENSG00000117505
1	rs7526112	rs7535214	ENSG00000117505	1.1289e-295	Open GWAS ID: eqtl-a-ENSG00000117505
1	rs7526112	rs12752223	ENSG00000117505	1.1289e-295	Open GWAS ID: eqtl-a-ENSG00000117505
1	rs7526112	rs2391256	ENSG00000117505	1.1289e-295	Open GWAS ID: eqtl-a-ENSG00000117505
1	rs7526112	rs35102250	ENSG00000117505	1.1289e-295	Open GWAS ID: eqtl-a-ENSG00000117505
1	rs7526112	rs10874777	ENSG00000117505	1.1289e-295	Open GWAS ID: eqtl-a-ENSG00000117505
1	rs7526112	rs10874778	ENSG00000117505	1.1289e-295	Open GWAS ID: eqtl-a-ENSG00000117505
1	rs7526112	rs11164916	ENSG00000117505	1.1289e-295	Open GWAS ID: eqtl-a-ENSG00000117505
1	rs7526112	rs2114273	ENSG00000117505	1.1289e-295	Open GWAS ID: eqtl-a-ENSG00000117505
1	rs7526112	rs1426318	ENSG00000117505	1.1289e-295	Open GWAS ID: eqtl-a-ENSG00000117505
1	rs7526112	rs59417472	ENSG00000117505	1.1289e-295	Open GWAS ID: eqtl-a-ENSG00000117505
1	rs7526112	rs12133907	ENSG00000117505	1.1289e-295	Open GWAS ID: eqtl-a-ENSG00000117505
1	rs7526112	rs7417952	ENSG00000117505	1.1289e-295	Open GWAS ID: eqtl-a-ENSG00000117505
1	rs7526112	rs4847423	ENSG00000117505	1.1289e-295	Open GWAS ID: eqtl-a-ENSG00000117505
1	rs7526112	rs1593512	ENSG00000117505	1.1289e-295	Open GWAS ID: eqtl-a-ENSG00000117505
1	rs7526112	rs12406245	ENSG00000117505	1.1289e-295	Open GWAS ID: eqtl-a-ENSG00000117505
1	rs7526112	rs11164924	ENSG00000117505	1.1289e-295	Open GWAS ID: eqtl-a-ENSG00000117505
1	rs7526112	rs6696026	ENSG00000223745	4.03645e-96	Open GWAS ID: eqtl-a-ENSG00000223745
1	rs7526112	rs12406245	High density lipoprotein cholesterol levels	2e-73	Pubmed ID: 34887591
1	rs7526112	rs10874759	Educational attainment	1e-31	Pubmed ID: 35361970
1	rs7526112	rs4847240	HDL cholesterol levels x alcohol consumption (drinkers vs non-drinkers) interaction (2df)	4e-31	Pubmed ID: 30698716
1	rs7526112	rs1593512	HDL cholesterol	3.50026e-24	Open GWAS ID: ieu-b-109
1	rs7526112	rs10782957	eosinophil cell count	2.80996e-23	Open GWAS ID: ieu-b-33
1	rs7526112	rs4847240	HDL cholesterol levels x alcohol consumption (regular vs non-regular drinkers) interaction (2df)	4e-28	Pubmed ID: 30698716
1	rs7526112	rs661126	Eosinophil counts	5e-28	Pubmed ID: 32888493
1	rs7526112	rs3754186	ENSG00000122483	1.45479e-22	Open GWAS ID: eqtl-a-ENSG00000122483
1	rs7526112	rs1535701	monocyte cell count	4.05976e-22	Open GWAS ID: ieu-b-31
1	rs7526112	rs11164916	Serum uric acid levels	2e-25	Pubmed ID: 34594039
1	rs7526112	rs531514	Qualifications: College or University degree	6.29941e-20	Open GWAS ID: ukb-b-16489
1	rs7526112	rs12752223	Urate levels	4e-21	Pubmed ID: 33356394
1	rs7526112	rs6658257	Triglycerides	9e-21	Pubmed ID: 34594039
1	rs7526112	rs12133907	Urate	1.40249e-15	Open GWAS ID: ukb-d-30880_raw
1	rs7526112	rs4847240	HDL cholesterol levels in current drinkers	3e-19	Pubmed ID: 30698716
1	rs7526112	rs1535701	Monocyte count	5.66631e-14	Open GWAS ID: ukb-d-30130_irnt
1	rs7526112	rs12385720	Sex hormone-binding globulin levels adjusted for BMI	6.59933e-14	Open GWAS ID: ebi-a-GCST90012110
1	rs7526112	rs7526112	Educational attainment (MTAG)	1e-18	Pubmed ID: 30038396
1	rs7526112	rs4847240	ENSG00000137942	1.19261e-13	Open GWAS ID: eqtl-a-ENSG00000137942
1	rs7526112	rs7555395	ENSG00000229635	1.21843e-13	Open GWAS ID: eqtl-a-ENSG00000229635
1	rs7526112	rs1593512	apolipoprotein A-I	9.09913e-13	Open GWAS ID: ieu-b-107
1	rs7526112	rs12044657	Cortical thickness	1e-17	Pubmed ID: 34560273
1	rs7526112	rs4847412	HDL cholesterol x physical activity interaction (2df test)	1e-17	Pubmed ID: 30670697
1	rs7526112	rs7526112	Educational attainment (years of education)	2e-17	Pubmed ID: 30038396
1	rs7526112	rs3834084	Sex hormone-binding globulin levels	1.29987e-11	Open GWAS ID: ebi-a-GCST90012111
1	rs7526112	rs12133576	Liver enzyme levels (alkaline phosphatase)	2e-15	Pubmed ID: 33972514
1	rs7526112	rs4847240	HDL cholesterol levels	3e-15	Pubmed ID: 30698716
1	rs7526112	rs7532549	Eosinophill percentage	4.33311e-10	Open GWAS ID: ukb-d-30210_irnt
1	rs7526112	rs12133907	Triglyceride levels	2e-14	Pubmed ID: 34887591
1	rs7526112	rs34446908	Monocyte percentage	3.27869e-09	Open GWAS ID: ukb-d-30190_irnt
1	rs7526112	rs1559828	Apoliprotein A	2.56212e-08	Open GWAS ID: ukb-d-30630_irnt
1	rs7526112	rs11164916	Serum alkaline phosphatase levels	4e-13	Pubmed ID: 34594039
1	rs7526112	rs12133576	Red blood cell count	5e-13	Pubmed ID: 30595370
1	rs7526112	rs12133576	Alkaline phosphatase	6.01035e-08	Open GWAS ID: ukb-d-30610_irnt
1	rs7526112	rs797680	SHBG	1.69981e-07	Open GWAS ID: ukb-d-30830_irnt
1	rs7526112	rs7526112	Years of schooling	6.09958e-07	Open GWAS ID: ieu-a-1239
1	rs7526112	rs4847399	Sum eosinophil basophil counts	7.25437e-07	Open GWAS ID: ebi-a-GCST004624
1	rs7526112	rs6694508	Standing height	8.49963e-07	Open GWAS ID: ukb-b-10787
1	rs7526112	rs1426318	Standing height	8.49963e-07	Open GWAS ID: ukb-b-10787
1	rs7526112	rs661126	Platelet count	9e-12	Pubmed ID: 32888494
1	rs7526112	rs3754186	ENSG00000143033	9.74541e-07	Open GWAS ID: eqtl-a-ENSG00000143033
1	rs7526112	rs797680	Eosinophil percentage of white cells	2.98332e-06	Open GWAS ID: ebi-a-GCST004600
1	rs7526112	rs6658257	triglycerides	4.90004e-06	Open GWAS ID: ieu-b-111
1	rs7526112	rs7526112	Red blood cell (erythrocyte) count	5.32476e-06	Open GWAS ID: ukb-d-30010_irnt
1	rs7526112	rs3767962	Mean spheric corpuscular volume	6e-11	Pubmed ID: 32888494
1	rs7526112	rs7535214	Phospholipids to total lipids ratio in medium HDL	1.09999e-05	Open GWAS ID: met-d-M_HDL_PL_pct
1	rs7526112	rs6685271	High-density-lipoprotein cholesterol	1.36899e-05	Open GWAS ID: bbj-a-24
1	rs7526112	rs12385720	Bioavailable testosterone levels	1.79999e-05	Open GWAS ID: ebi-a-GCST90012102
1	rs7526112	rs35797862	Eosinophil percentage of granulocytes	1.821e-07	Open GWAS ID: ebi-a-GCST004617
1	rs7526112	rs4847408	Time spent watching television (TV)	4.09996e-05	Open GWAS ID: ukb-b-5192
1	rs7526112	rs12133907	C-reactive protein	4.16438e-05	Open GWAS ID: ukb-d-30710_irnt
1	rs7526112	rs2114273	Triglyceride	5.94607e-05	Open GWAS ID: bbj-a-55
1	rs7526112	rs35797862	Neutrophil percentage of granulocytes	7.37802e-05	Open GWAS ID: ebi-a-GCST004623
1	rs7526112	rs6658257	Cholesteryl esters to total lipids ratio in large HDL	8.19993e-05	Open GWAS ID: met-d-L_HDL_CE_pct
1	rs7526112	rs3767962	Cholesterol to total lipids ratio in large HDL	1e-09	Pubmed ID: 35213538
1	rs7526112	rs1593512	Comparative height size at age 10	0.000107572	Open GWAS ID: ukb-a-35
1	rs7526112	rs6658257	Phospholipids to total lipids ratio in large HDL	0.000129999	Open GWAS ID: met-d-L_HDL_PL_pct
1	rs7526112	rs7526112	Qualifications: None of the above	2.1e-08	Open GWAS ID: ukb-b-17729
1	rs7526112	rs12044657	Frequency of friend/family visits	2.5e-08	Open GWAS ID: ukb-b-5379
1	rs7526112	rs11164870	Gamma glutamyltransferase	0.000425883	Open GWAS ID: ukb-d-30730_irnt
1	rs7526112	rs2208044	Sex hormone binding globulin (SHBG)	0.000449997	Open GWAS ID: ieu-b-4871
1	rs7526112	rs34446908	Monocyte percentage of white cells	0.000557905	Open GWAS ID: ebi-a-GCST004609
1	rs7526112	rs7526112	Time spent using computer	0.00109999	Open GWAS ID: ukb-b-4522
1	rs7526112	rs687394	Cheese intake	0.00179999	Open GWAS ID: ukb-b-1489
1	rs7526112	rs627779	Cheese intake	0.00179999	Open GWAS ID: ukb-b-1489
1	rs7526112	rs531358	Cheese intake	0.00179999	Open GWAS ID: ukb-b-1489
1	rs7526112	rs637646	Cheese intake	0.00179999	Open GWAS ID: ukb-b-1489
1	rs7526112	rs693737	Cheese intake	0.00179999	Open GWAS ID: ukb-b-1489
1	rs7526112	rs682514	Cheese intake	0.00179999	Open GWAS ID: ukb-b-1489
1	rs7526112	rs535760	Cheese intake	0.00179999	Open GWAS ID: ukb-b-1489
1	rs7526112	rs12752223	Metabolic syndrome	2e-08	Pubmed ID: 31589552
1	rs7526112	rs6658257	Ratio of omega-6 fatty acids to total fatty acids	2e-08	Pubmed ID: 35213538
1	rs7526112	rs11164924	Glucose levels	3e-08	Pubmed ID: 34594039
1	rs7526112	rs12133907	Home area population density - urban or rural: Scotland - Large Urban Area	0.00339555	Open GWAS ID: ukb-a-228
1	rs7526112	rs1648333	Mean corpuscular haemoglobin	0.00397988	Open GWAS ID: ukb-d-30050_irnt
1	rs7526112	rs11164870	Tea intake	0.00420001	Open GWAS ID: ukb-b-6066
1	rs7526112	rs10874777	Mean sphered cell volume	0.00044542	Open GWAS ID: ukb-d-30270_irnt
1	rs7526112	rs7535214	Cholesterol to total lipids ratio in medium HDL	0.00449997	Open GWAS ID: met-d-M_HDL_C_pct
1	rs7526112	rs1572343	Interpolated Age of participant when operation took place	0.00530005	Open GWAS ID: ukb-b-5666
1	rs7526112	rs10874759	Qualifications: A levels/AS levels or equivalent	0.00560003	Open GWAS ID: ukb-b-11615
1	rs7526112	rs7532549	Blood clot, DVT, bronchitis, emphysema, asthma, rhinitis, eczema, allergy diagnosed by doctor: Hayfever, allergic rhinitis or eczema	1e-07	Open GWAS ID: ukb-b-17241
1	rs7526112	rs661126	Platelet crit	0.0110963	Open GWAS ID: ukb-d-30090_irnt
1	rs7526112	rs547866	Salt added to food	0.0129999	Open GWAS ID: ukb-b-8121
1	rs7526112	rs11164870	Glucose	0.0013814	Open GWAS ID: ukb-d-30740_irnt
1	rs7526112	rs7535214	Cholesteryl esters in large HDL	1.5e-06	Open GWAS ID: met-d-L_HDL_CE
1	rs7526112	rs1856027	Total testosterone levels	1.6e-06	Open GWAS ID: ebi-a-GCST90012113
1	rs7526112	rs12038699	Cholesterol, total	0.0001895	Open GWAS ID: ebi-a-GCST002221
1	rs7526112	rs12038699	Total cholesterol	0.0001895	Open GWAS ID: ieu-a-301
1	rs7526112	rs7535214	Free cholesterol to total lipids ratio in very large HDL	2e-07	Open GWAS ID: met-d-XL_HDL_FC_pct
1	rs7526112	rs1856027	Total Testosterone	0.0239999	Open GWAS ID: ieu-b-4865
1	rs7526112	rs4847401	Mouth/teeth dental problems: Dentures	2.5e-06	Open GWAS ID: ukb-b-12930
1	rs7526112	rs2391256	Ratio of monounsaturated fatty acids to total fatty acids	0.0259998	Open GWAS ID: met-d-MUFA_pct
1	rs7526112	rs6658257	Ratio of polyunsaturated fatty acids to monounsaturated fatty acids	0.0299999	Open GWAS ID: met-d-PUFA_by_MUFA
1	rs7526112	rs7535214	Cholesterol in large HDL	0.0369999	Open GWAS ID: met-d-L_HDL_C
1	rs7526112	rs6658257	Cholesteryl esters to total lipids ratio in medium HDL	0.0379997	Open GWAS ID: met-d-M_HDL_CE_pct
1	rs7526112	rs1474927	Height	0.0383999	Open GWAS ID: ieu-b-4814
1	rs7526112	rs7526112	Medication for pain relief, constipation, heartburn: Paracetamol	0.0389996	Open GWAS ID: ukb-b-17595
1	rs7526112	rs7526112	Job involves heavy manual or physical work	0.0409996	Open GWAS ID: ukb-b-2002
1	rs7526112	rs4847240	Sitting height	0.0420001	Open GWAS ID: ukb-b-16881
1	rs7526112	rs7525248	Liver enzyme levels (alanine transaminase)	0.0490004	Open GWAS ID: ebi-a-GCST90013405
1	rs7526112	rs1559828	Liver enzyme levels (alanine transaminase)	0.0490004	Open GWAS ID: ebi-a-GCST90013405
1	rs7526112	rs4847412	Liver enzyme levels (alanine transaminase)	0.0490004	Open GWAS ID: ebi-a-GCST90013405
1	rs7526112	rs7535214	Concentration of large HDL particles	5.1e-06	Open GWAS ID: met-d-L_HDL_P
1	rs7526112	rs4847410	Age completed full time education	0.0589997	Open GWAS ID: ukb-b-6134
1	rs7526112	rs4847240	Triglyceride levels x alcohol consumption (drinkers vs non-drinkers) interaction (2df)	6e-07	Pubmed ID: 30698716
1	rs7526112	rs7535214	Cholesteryl esters in very large HDL	0.0619998	Open GWAS ID: met-d-XL_HDL_CE
1	rs7526112	rs2391256	Cholesterol	0.0651373	Open GWAS ID: ukb-d-30690_irnt
1	rs7526112	rs35102250	Cholesterol to total lipids ratio in small HDL	0.0690001	Open GWAS ID: met-d-S_HDL_C_pct
1	rs7526112	rs3754184	IGF-1	0.0693346	Open GWAS ID: ukb-d-30770_irnt
1	rs7526112	rs6658257	Ratio of linoleic acid to total fatty acids	0.0769999	Open GWAS ID: met-d-LA_pct
1	rs7526112	rs7526112	Medication for pain relief constipation heartburn: Paracetamol	0.0975933	Open GWAS ID: ukb-a-455
1	rs7526112	rs3767962	Uric acid	0.0980189	Open GWAS ID: bbj-a-57
1	rs7526112	rs1572343	Gas or solid-fuel cooking/heating: An open solid fuel fire that you use regularly in winter time	0.0990011	Open GWAS ID: ukb-b-17097
1	rs7526112	rs4847240	Triglyceride levels x alcohol consumption (regular vs non-regular drinkers) interaction (2df)	1e-06	Pubmed ID: 30698716
1	rs7526112	rs4847240	Triglyceride levels x alcohol consumption (regular vs non-regular drinkers) interaction (2df)	1e-06	Pubmed ID: 30698716
1	rs7526112	rs4847240	Triglyceride levels in current drinkers	3e-06	Pubmed ID: 30698716
1	rs8028	rs2494115	ENSG00000198700	6.07295e-61	Open GWAS ID: eqtl-a-ENSG00000198700
1	rs8028	rs4950743	ENSG00000176393	7.87952e-49	Open GWAS ID: eqtl-a-ENSG00000176393
1	rs8028	rs2250377	Daytime nap	7e-40	Pubmed ID: 33568662
1	rs8028	rs2820295	Body mass index	6e-39	Pubmed ID: 30239722
1	rs8028	rs2820295	Body mass index	6e-39	Pubmed ID: 30239722
1	rs8028	rs2172935	Body mass index	6e-39	Pubmed ID: 30239722
1	rs8028	rs2820311	body mass index	4.10015e-33	Open GWAS ID: ieu-b-40
1	rs8028	rs2678204	Body mass index (BMI)	3.80014e-26	Open GWAS ID: ukb-b-19953
1	rs8028	rs2678204	Weight	1.59993e-23	Open GWAS ID: ukb-b-11842
1	rs8028	rs2678204	Arm fat mass (right)	1.69981e-22	Open GWAS ID: ukb-b-6704
1	rs8028	rs2678204	Leg fat mass (left)	1.10002e-21	Open GWAS ID: ukb-b-7212
1	rs8028	rs2678204	Arm fat mass (left)	2.60016e-21	Open GWAS ID: ukb-b-8338
1	rs8028	rs903678	Nap during day	4.60045e-21	Open GWAS ID: ukb-b-4616
1	rs8028	rs2250377	Nap during day	4.60045e-21	Open GWAS ID: ukb-b-4616
1	rs8028	rs2678204	Leg fat mass (right)	5.70033e-21	Open GWAS ID: ukb-b-18096
1	rs8028	rs2678204	Adult body size	3e-25	Pubmed ID: 32376654
1	rs8028	rs2678204	Whole body fat mass	8.80035e-20	Open GWAS ID: ukb-b-19393
1	rs8028	rs2678204	Basal metabolic rate	1.99986e-18	Open GWAS ID: ukb-b-16446
1	rs8028	rs2678204	Arm predicted mass (left)	1.10002e-17	Open GWAS ID: ukb-b-9093
1	rs8028	rs2678204	Arm fat-free mass (left)	1.59993e-17	Open GWAS ID: ukb-b-19925
1	rs8028	rs2678204	Trunk fat mass	8.00018e-17	Open GWAS ID: ukb-b-20044
1	rs8028	rs2678204	Leg predicted mass (left)	1.20005e-16	Open GWAS ID: ukb-b-17271
1	rs8028	rs2678204	Arm predicted mass (right)	3.59998e-16	Open GWAS ID: ukb-b-16698
1	rs8028	rs2678204	Leg fat-free mass (left)	5.40008e-16	Open GWAS ID: ukb-b-16099
1	rs8028	rs2678204	Hip circumference	7.10068e-16	Open GWAS ID: ukb-b-15590
1	rs8028	rs2678204	Impedance of whole body	7.10068e-16	Open GWAS ID: ukb-b-19921
1	rs8028	rs2678204	Whole body water mass	1.99986e-15	Open GWAS ID: ukb-b-14540
1	rs8028	rs2678204	Whole body fat-free mass	2.39994e-15	Open GWAS ID: ukb-b-13354
1	rs8028	rs903678	Impedance of arm (left)	6.20012e-15	Open GWAS ID: ukb-b-19379
1	rs8028	rs2678204	Arm fat percentage (right)	1.39991e-14	Open GWAS ID: ukb-b-12854
1	rs8028	rs2678204	Leg predicted mass (right)	1.39991e-14	Open GWAS ID: ukb-b-14310
1	rs8028	rs2678204	Leg fat-free mass (right)	1.80011e-14	Open GWAS ID: ukb-b-12828
1	rs8028	rs2254614	Leg fat percentage (left)	1.9002e-15	Open GWAS ID: ukb-b-18377
1	rs8028	rs1517810	Leg fat percentage (left)	1.9002e-15	Open GWAS ID: ukb-b-18377
1	rs8028	rs2678204	Arm fat-free mass (right)	4.70002e-14	Open GWAS ID: ukb-b-19520
1	rs8028	rs2678204	Arm fat percentage (left)	6.20012e-14	Open GWAS ID: ukb-b-20188
1	rs8028	rs2678204	Predicted visceral adipose tissue	1e-18	Pubmed ID: 31501611
1	rs8028	rs2254614	Leg fat percentage (right)	2.80027e-13	Open GWAS ID: ukb-b-20531
1	rs8028	rs2678204	Body fat percentage	3e-18	Pubmed ID: 33980691
1	rs8028	rs2678204	Trunk fat-free mass	6.59933e-13	Open GWAS ID: ukb-b-17409
1	rs8028	rs2678204	Waist circumference	1.14921e-12	Open GWAS ID: ukb-a-382
1	rs8028	rs2678204	Trunk predicted mass	1.20005e-12	Open GWAS ID: ukb-b-9685
1	rs8028	rs2644135	Educational attainment (MTAG)	3e-17	Pubmed ID: 30038396
1	rs8028	rs8024	Impedance of arm (right)	3.69999e-12	Open GWAS ID: ukb-b-7859
1	rs8028	rs2678204	Metabolic biomarkers (multivariate analysis)	4e-17	Pubmed ID: 33980691
1	rs8028	rs2820295	Impedance of leg (left)	4.19952e-11	Open GWAS ID: ukb-b-14068
1	rs8028	rs2820295	Impedance of leg (right)	5.30029e-11	Open GWAS ID: ukb-b-7376
1	rs8028	rs8024	Educational attainment (years of education)	1e-14	Pubmed ID: 30038396
1	rs8028	rs2678204	Trunk fat percentage	1.20005e-09	Open GWAS ID: ukb-b-16407
1	rs8028	rs2678204	Ankle spacing width	2.70023e-09	Open GWAS ID: ukb-b-4080
1	rs8028	rs2678210	Diastolic blood pressure, automated reading	6.79986e-09	Open GWAS ID: ukb-b-7992
1	rs8028	rs2644135	Highest math class taken (MTAG)	1e-13	Pubmed ID: 30038396
1	rs8028	rs2644111	Fat-free mass	1e-12	Pubmed ID: 30593698
1	rs8028	rs2820315	Coronary artery disease	3e-11	Pubmed ID: 29212778
1	rs8028	rs2819347	Diastolic blood pressure automated reading	6.22014e-06	Open GWAS ID: ukb-a-359
1	rs8028	rs2644111	Medication for pain relief, constipation, heartburn: None of the above	9.49948e-06	Open GWAS ID: ukb-b-11085
1	rs8028	rs903678	Overall health rating	1.86913e-05	Open GWAS ID: ukb-a-251
1	rs8028	rs2644122	Daytime dozing / sleeping (narcolepsy)	1.89998e-05	Open GWAS ID: ukb-b-5776
1	rs8028	rs2820309	Frequency of tiredness / lethargy in last 2 weeks	1.89998e-05	Open GWAS ID: ukb-b-929
1	rs8028	rs2644135	Sleeplessness / insomnia	2.99999e-05	Open GWAS ID: ukb-b-3957
1	rs8028	rs2820314	Sleeplessness / insomnia	2.99999e-05	Open GWAS ID: ukb-b-3957
1	rs8028	rs1517810	Cognitive performance (MTAG)	3e-10	Pubmed ID: 30038396
1	rs8028	rs2678210	Intelligence	6.96996e-05	Open GWAS ID: ebi-a-GCST006250
1	rs8028	rs533788169	Urate	8.28114e-05	Open GWAS ID: ukb-d-30880_irnt
1	rs8028	rs2820314	Years of schooling	9.34007e-05	Open GWAS ID: ieu-a-1239
1	rs8028	rs2820321	diastolic blood pressure	0.000123101	Open GWAS ID: ieu-b-39
1	rs8028	rs1517810	Vascular/heart problems diagnosed by doctor: None of the above	0.000129999	Open GWAS ID: ukb-b-13352
1	rs8028	rs2820309	Qualifications: College or University degree	0.000140001	Open GWAS ID: ukb-b-16489
1	rs8028	rs2644112	Qualifications: College or University degree	0.000140001	Open GWAS ID: ukb-b-16489
1	rs8028	rs2820313	Sleep duration (short sleep)	2e-09	Pubmed ID: 30846698
1	rs8028	rs2820314	Average total household income before tax	0.000290001	Open GWAS ID: ukb-b-7408
1	rs8028	rs2820323	Ankle spacing width (right)	0.000329997	Open GWAS ID: ukb-b-8607
1	rs8028	rs2820315	Body mass index (joint analysis main effects and physical activity interaction)	4e-09	Pubmed ID: 28448500
1	rs8028	rs2820313	Educational attainment	4e-09	Pubmed ID: 34855049
1	rs8028	rs2678210	Attention deficit hyperactivity disorder or autism spectrum disorder or intelligence (pleiotropy)	5e-09	Pubmed ID: 35764056
1	rs8028	rs2819348	Job involves heavy manual or physical work	0.000560003	Open GWAS ID: ukb-b-2002
1	rs8028	rs2820315	Body mass index in physically active individuals	7e-09	Pubmed ID: 28448500
1	rs8028	rs2820309	Alcohol usually taken with meals	0.00129999	Open GWAS ID: ukb-b-16878
1	rs8028	rs2819351	Alcohol usually taken with meals	0.00129999	Open GWAS ID: ukb-b-16878
1	rs8028	rs2644135	Usual walking pace	1.7e-07	Open GWAS ID: ukb-b-4711
1	rs8028	rs2820309	Lung function (FEV1/FVC)	2.55e-06	Open GWAS ID: ebi-a-GCST007431
1	rs8028	rs1400875	Non-cancer illness code, self-reported: hypertension	3.2e-07	Open GWAS ID: ukb-b-14057
1	rs8028	rs2820309	Myocardial infarction	4e-08	Pubmed ID: 33532862
1	rs8028	rs2820309	Stable angina pectoris	4e-08	Pubmed ID: 34594039
1	rs8028	rs2820323	Ankle spacing width (left)	0.00420001	Open GWAS ID: ukb-b-2122
1	rs8028	rs2820309	Health satisfaction	0.00442813	Open GWAS ID: ukb-a-369
1	rs8028	rs903678	Gastroesophageal reflux disease	0.00489091	Open GWAS ID: ebi-a-GCST90000514
1	rs8028	rs2820313	Qualifications: Other professional qualifications eg: nursing teaching	0.00562328	Open GWAS ID: ukb-a-403
1	rs8028	rs1400875	Vascular/heart problems diagnosed by doctor: High blood pressure	6.1e-07	Open GWAS ID: ukb-b-14177
1	rs8028	rs2644119	Reticulocyte count	0.00707261	Open GWAS ID: ukb-d-30250_irnt
1	rs8028	rs2678210	General cognitive ability	1e-07	Pubmed ID: 29844566
1	rs8028	rs3951628	Sleep duration	0.0129999	Open GWAS ID: ukb-b-4424
1	rs8028	rs2644135	Sleep duration	0.0129999	Open GWAS ID: ukb-b-4424
1	rs8028	rs2678204	High density lipoprotein cholesterol levels	2e-07	Pubmed ID: 33980691
1	rs8028	rs2820312	Age completed full time education	0.0239999	Open GWAS ID: ukb-b-6134
1	rs8028	rs2820311	Pulse rate automated reading	0.0268695	Open GWAS ID: ukb-a-3
1	rs8028	rs533788169	Aspartate aminotransferase	0.0271419	Open GWAS ID: ukb-d-30650_irnt
1	rs8028	rs2820313	Qualifications: Other professional qualifications eg: nursing, teaching	0.0299999	Open GWAS ID: ukb-b-13799
1	rs8028	rs533788169	triglycerides	3.2e-06	Open GWAS ID: ieu-b-111
1	rs8028	rs2494114	High light scatter reticulocyte count	0.0344263	Open GWAS ID: ukb-d-30300_irnt
1	rs8028	rs533788169	Any ICDMAIN event in hilmo or causes of death	0.0346753	Open GWAS ID: ukb-d-ICDMAIN_ANY_ENTRY
1	rs8028	rs2820315	Destinations on discharge from hospital (recoded): Usual Place of residence	0.0449997	Open GWAS ID: ukb-b-11749
1	rs8028	rs533788169	Cystatin C	0.0494652	Open GWAS ID: ukb-d-30720_irnt
1	rs8028	rs2819348	Time spent using computer	0.0580003	Open GWAS ID: ukb-b-4522
1	rs8028	rs533788169	Hospital episode type: General episode	0.0061759	Open GWAS ID: ukb-d-41231_1
1	rs8028	rs903678	HDL cholesterol	0.0680002	Open GWAS ID: ieu-b-109
1	rs8028	rs2678204	Triglycerides	7e-07	Pubmed ID: 33980691
1	rs8028	rs2819348	Appendicular lean mass	0.0739997	Open GWAS ID: ebi-a-GCST90000026
1	rs8028	rs2250377	NET100 0870	0.0776247	Open GWAS ID: ubm-a-2026
1	rs8028	rs2820315	Sources of admission to hospital (recoded): Usual Place of residence	0.0779992	Open GWAS ID: ukb-b-20172
1	rs8028	rs533788169	Reticulocyte percentage	0.0797829	Open GWAS ID: ukb-d-30240_irnt
1	rs8028	rs2820315	Type 2 diabetes	0.0008788	Open GWAS ID: ebi-a-GCST006867
1	rs8028	rs2644134	Time spent watching television (TV)	0.0940005	Open GWAS ID: ukb-b-5192
1	rs8028	rs2678204	Aspartate aminotransferase levels	1e-06	Pubmed ID: 33980691
1	rs8028	rs2819348	Breast size	3e-06	Pubmed ID: 22747683
2	rs10172968	rs2438428	Wears glasses or contact lenses	0.00350002	Open GWAS ID: ukb-b-14576
2	rs10172968	rs6747984	Number of days/week of vigorous physical activity 10+ minutes	0.0596115	Open GWAS ID: ukb-a-511
2	rs10172968	rs13418565	Years of schooling	0.0921001	Open GWAS ID: ieu-a-1239
2	rs10172968	rs398276	Place of birth in UK - north co-ordinate	0.0990011	Open GWAS ID: ukb-b-1431
2	rs10172968	rs6747984	Oher enthesopathy of foot (+metatarsalgia)	0.224001	Open GWAS ID: finn-b-M13_ENTESOPATHYFOOT
2	rs10445790	rs12474914	ENSG00000196141	4.99344e-67	Open GWAS ID: eqtl-a-ENSG00000196141
2	rs10445790	rs13035874	ENSG00000226124	1.7108e-28	Open GWAS ID: eqtl-a-ENSG00000226124
2	rs10445790	rs13035874	Atrial fibrillation	8.7277e-13	Open GWAS ID: ebi-a-GCST006414
2	rs10445790	rs1729412	Educational attainment (MTAG)	8e-15	Pubmed ID: 30038396
2	rs10445790	rs1729412	Educational attainment (years of education)	4e-14	Pubmed ID: 30038396
2	rs10445790	rs1729412	Hot drink temperature	1.59993e-08	Open GWAS ID: ukb-b-14203
2	rs10445790	rs1729412	Reaction time	2e-10	Pubmed ID: 29844566
2	rs10445790	rs13035874	Schizophrenia	2.63003e-05	Open GWAS ID: ieu-b-5100
2	rs10445790	rs13035874	Duration to first press of snap-button in each round	2.99999e-05	Open GWAS ID: ukb-b-19373
2	rs10445790	rs13035874	Years of schooling	4.34e-08	Open GWAS ID: ieu-a-1239
2	rs10445790	rs10445790	Broad bean intake	9.36807e-05	Open GWAS ID: ukb-e-104110_AFR
2	rs10445790	rs13035874	Mean time to correctly identify matches	1.6e-08	Open GWAS ID: ukb-b-16287
2	rs10445790	rs13035874	Diagnoses - secondary ICD10: I48 Atrial fibrillation and flutter	1.6e-07	Open GWAS ID: ukb-b-6217
2	rs10445790	rs13035874	Average total household income before tax	0.00179999	Open GWAS ID: ukb-b-7408
2	rs10445790	rs4233994	ENSG00000240344	0.00246388	Open GWAS ID: eqtl-a-ENSG00000240344
2	rs10445790	rs1729412	Household income (MTAG)	3e-08	Pubmed ID: 31844048
2	rs10445790	rs1653301	Impedance of leg (right)	0.00389996	Open GWAS ID: ukb-b-7376
2	rs10445790	rs10445790	Age first had sexual intercourse	0.00470002	Open GWAS ID: ukb-b-6591
2	rs10445790	rs13035874	Cardiac arrhytmias, COPD co-morbidities	0.00608681	Open GWAS ID: ukb-d-CARDIAC_ARRHYTM
2	rs10445790	rs13035874	Time spent using computer	0.00759994	Open GWAS ID: ukb-b-4522
2	rs10445790	rs13035874	Mouth/teeth dental problems: Dentures	0.0309999	Open GWAS ID: ukb-b-12930
2	rs10445790	rs13020196	Participation in an health questionnaire (not invited vs invited)	0.0379997	Open GWAS ID: ebi-a-GCST90012794
2	rs10445790	rs10445790	Age at first sexual intercourse	0.0389996	Open GWAS ID: ebi-a-GCST90000047
2	rs10445790	rs1653301	Qualifications: College or University degree	0.0643502	Open GWAS ID: ukb-a-397
2	rs10445790	rs1653301	Never eat eggs, dairy, wheat, sugar: I eat all of the above	0.0929994	Open GWAS ID: ukb-b-2393
2	rs10445790	rs13035874	schizophrenia	0.001086	Open GWAS ID: ieu-b-42
2	rs10445790	rs1653301	Never eat eggs, dairy, wheat, sugar: Sugar or foods/drinks containing sugar	0.140001	Open GWAS ID: ukb-b-5495
2	rs10445790	rs13035874	Diagnoses - main ICD10: I48 Atrial fibrillation and flutter	1.6e-05	Open GWAS ID: ukb-b-964
2	rs10445790	rs12469091	Impedance of whole body	1.7e-05	Open GWAS ID: ukb-b-19921
2	rs10445790	rs13035874	Schizophrenia vs major depressive disorder (ordinary least squares (OLS))	0.189998	Open GWAS ID: ebi-a-GCST90016622
2	rs10445790	rs10445790	Impedance of leg (left)	0.219999	Open GWAS ID: ukb-b-14068
2	rs10445790	rs4516415	Pulse rate, automated reading	2.5e-05	Open GWAS ID: ukb-b-18103
2	rs10445790	rs4233994	Pulse rate, automated reading	2.5e-05	Open GWAS ID: ukb-b-18103
2	rs10445790	rs13007517	Pulse rate, automated reading	2.5e-05	Open GWAS ID: ukb-b-18103
2	rs10445790	rs12469091	Appendicular lean mass	0.305098	Open GWAS ID: ebi-a-GCST90000025
2	rs10445790	rs13035874	Alkaline phosphatase	0.343898	Open GWAS ID: ukb-d-30610_raw
2	rs10445790	rs13007517	IDP dMRI TBSS L1 External capsule R	0.436516	Open GWAS ID: ubm-a-372
2	rs10445790	rs4516415	IDP dMRI TBSS L1 External capsule R	0.436516	Open GWAS ID: ubm-a-372
2	rs10445790	rs4233994	IDP dMRI TBSS L1 External capsule R	0.436516	Open GWAS ID: ubm-a-372
2	rs11695489	rs7603132	Educational attainment	3e-38	Pubmed ID: 35361970
2	rs11695489	rs7603132	Educational attainment (MTAG)	8e-19	Pubmed ID: 30038396
2	rs11695489	rs7603132	Highest math class taken (MTAG)	1e-17	Pubmed ID: 30038396
2	rs11695489	rs7603132	Educational attainment (years of education)	1e-14	Pubmed ID: 30038396
2	rs11695489	rs17020193	Cognitive performance (MTAG)	7e-13	Pubmed ID: 30038396
2	rs11695489	rs74390814	Highest math class taken	6e-10	Pubmed ID: 30038396
2	rs11695489	rs11690224	Qualifications: College or University degree	8.10009e-05	Open GWAS ID: ukb-b-16489
2	rs11695489	rs7603132	Years of schooling	9.17001e-05	Open GWAS ID: ieu-a-1239
2	rs11695489	rs10865000	Qualifications: None of the above	0.0136072	Open GWAS ID: ukb-a-398
2	rs11695489	rs7577926	FI8 : chained arithmetic	0.0159027	Open GWAS ID: ukb-d-5012
2	rs11695489	rs61386797	Workplace very dusty: Sometimes	0.0197588	Open GWAS ID: ukb-d-22609_1
2	rs11695489	rs11690224	General cognitive ability	4e-07	Pubmed ID: 29844566
2	rs1455351	rs1455350	Educational attainment	3e-53	Pubmed ID: 35361970
2	rs1455351	rs1455349	Educational attainment (MTAG)	2e-32	Pubmed ID: 30038396
2	rs1455351	rs1455349	Highest math class taken (MTAG)	4e-32	Pubmed ID: 30038396
2	rs1455351	rs1455350	Educational attainment (years of education)	2e-24	Pubmed ID: 30038396
2	rs1455351	rs1455350	Years of schooling	2.60976e-16	Open GWAS ID: ieu-a-1239
2	rs1455351	rs1455349	Cognitive performance (MTAG)	2e-20	Pubmed ID: 30038396
2	rs1455351	rs1455349	Highest math class taken	2e-19	Pubmed ID: 30038396
2	rs1455351	rs12693853	Self-reported math ability (MTAG)	4e-19	Pubmed ID: 30038396
2	rs1455351	rs1455334	Alkaline phosphatase	3.84238e-11	Open GWAS ID: ukb-d-30610_irnt
2	rs1455351	rs9973442	Age when periods started (menarche)	1.20005e-09	Open GWAS ID: ukb-b-3768
2	rs1455351	rs9941524	Ulcerative colitis	2.15278e-09	Open GWAS ID: ieu-a-970
2	rs1455351	rs9941524	Ulcerative colitis	2.15278e-09	Open GWAS ID: ebi-a-GCST003045
2	rs1455351	rs1455349	Household income (MTAG)	4e-14	Pubmed ID: 31844048
2	rs1455351	rs10931821	Qualifications: College or University degree	4.90004e-09	Open GWAS ID: ukb-b-16489
2	rs1455351	rs7587930	Time spend outdoors in summer	6.4003e-09	Open GWAS ID: ukb-b-969
2	rs1455351	rs17229285	Smoking initiation (ever regular vs never regular) (MTAG)	3e-12	Pubmed ID: 30643251
2	rs1455351	rs1455350	Qualifications: None of the above	5.19996e-07	Open GWAS ID: ukb-b-17729
2	rs1455351	rs1455349	Participation in an health questionnaire (not invited vs invited)	1e-11	Pubmed ID: 33563987
2	rs1455351	rs1455343	Number of days/week walked 10+ minutes	1.80011e-06	Open GWAS ID: ukb-b-4886
2	rs1455351	rs12693853	Self-reported math ability	2e-11	Pubmed ID: 30038396
2	rs1455351	rs1455350	Average total household income before tax	9.20026e-06	Open GWAS ID: ukb-b-7408
2	rs1455351	rs1455344	Attention deficit hyperactivity disorder or autism spectrum disorder or intelligence (pleiotropy)	2e-10	Pubmed ID: 35764056
2	rs1455351	rs12693854	Intelligence (MTAG)	8e-10	Pubmed ID: 29326435
2	rs1455351	rs17229285	Smoking initiation (ever regular vs never regular)	1e-09	Pubmed ID: 30643251
2	rs1455351	rs10210512	Mood swings	0.000129999	Open GWAS ID: ukb-b-14180
2	rs1455351	rs114125694	Cognitive performance	2e-09	Pubmed ID: 30038396
2	rs1455351	rs114125694	Cognitive aspects of educational attainment	3e-09	Pubmed ID: 33414549
2	rs1455351	rs1455344	Intelligence	5e-09	Pubmed ID: 29942086
2	rs1455351	rs1455350	Qualifications: Other professional qualifications eg: nursing, teaching	5.1e-08	Open GWAS ID: ukb-b-13799
2	rs1455351	rs1455351	Occupational attainment	7e-09	Pubmed ID: 34613391
2	rs1455351	rs992005	Cognitive ability (MTAG)	1e-08	Pubmed ID: 29186694
2	rs1455351	rs1455350	Household income	1e-08	Pubmed ID: 31844048
2	rs1455351	rs1455343	Appendicular lean mass	1.5e-07	Open GWAS ID: ebi-a-GCST90000026
2	rs1455351	rs10931825	Miserableness	1.5e-07	Open GWAS ID: ukb-b-18994
2	rs1455351	rs4355104	ENSG00000115896	0.00194299	Open GWAS ID: eqtl-a-ENSG00000115896
2	rs1455351	rs11687833	Experiencing mood swings	2e-08	Pubmed ID: 29500382
2	rs1455351	rs1455343	Mental health study participation (provided email address)	2e-08	Pubmed ID: 31263887
2	rs1455351	rs897399	Age started wearing glasses or contact lenses	2.1e-07	Open GWAS ID: ukb-b-5801
2	rs1455351	rs12477961	Mood instability	3e-08	Pubmed ID: 31168069
2	rs1455351	rs9941524	Inflammatory bowel disease	0.00394684	Open GWAS ID: ieu-a-294
2	rs1455351	rs9941524	Inflammatory bowel disease	0.00394684	Open GWAS ID: ebi-a-GCST003043
2	rs1455351	rs13393754	Sun-seeking behavior	4e-08	Pubmed ID: 32920024
2	rs1455351	rs10931821	Duration of walks	0.00479999	Open GWAS ID: ukb-b-16998
2	rs1455351	rs1455335	Smoking status	5e-08	Pubmed ID: 30595370
2	rs1455351	rs9973442	General cognitive ability	8e-08	Pubmed ID: 29844566
2	rs1455351	rs1455343	Depressed affect	0.00084349	Open GWAS ID: ebi-a-GCST006475
2	rs1455351	rs1455343	Impedance of leg (right)	1.2e-06	Open GWAS ID: ukb-b-7376
2	rs1455351	rs4355104	College completion	0.0123299	Open GWAS ID: ieu-a-836
2	rs1455351	rs7557664	Time spent using computer	0.0299999	Open GWAS ID: ukb-b-4522
2	rs1455351	rs1455343	Age at menarche	0.0519996	Open GWAS ID: ieu-a-1095
2	rs1455351	rs1455343	Impedance of leg (left)	0.0519996	Open GWAS ID: ukb-b-14068
2	rs1455351	rs11687833	Strenuous sports or other exercises	0.0629999	Open GWAS ID: ebi-a-GCST006100
2	rs1455351	rs7601848	Plays computer games	0.0729995	Open GWAS ID: ukb-b-4779
2	rs1455351	rs4355104	Relative age voice broke	0.0759994	Open GWAS ID: ukb-b-5262
2	rs1455351	rs10210512	Current tobacco smoking	0.0909997	Open GWAS ID: ukb-b-223
2	rs1455351	rs10201987	smoking initiation	0.0972008	Open GWAS ID: ieu-b-4877
2	rs1516179	rs13010288	Educational attainment	1e-37	Pubmed ID: 35361970
2	rs1516179	rs13010288	Educational attainment (MTAG)	1e-21	Pubmed ID: 30038396
2	rs1516179	rs13010288	Educational attainment (years of education)	3e-21	Pubmed ID: 30038396
2	rs1516179	rs72807818	Insomnia	6e-19	Pubmed ID: 35835914
2	rs1516179	rs13010288	Years of schooling	1.03992e-09	Open GWAS ID: ieu-a-1239
2	rs1516179	rs13010288	Highest math class taken (MTAG)	2e-11	Pubmed ID: 30038396
2	rs1516179	rs1516187	Urinary sodium excretion	3e-10	Pubmed ID: 31409800
2	rs1516179	rs1516180	Noncognitive aspects of educational attainment	5e-10	Pubmed ID: 33414549
2	rs1516179	rs2354389	Qualifications: None of the above	7.00003e-05	Open GWAS ID: ukb-b-17729
2	rs1516179	rs1516172	Age at first sexual intercourse	1.7e-08	Open GWAS ID: ebi-a-GCST90000047
2	rs1516179	rs1516187	Sodium in urine	0.000207005	Open GWAS ID: ukb-a-335
2	rs1516179	rs13010288	Qualifications: College or University degree	0.000359998	Open GWAS ID: ukb-b-16489
2	rs1516179	rs1516172	Age first had sexual intercourse	0.000549997	Open GWAS ID: ukb-b-6591
2	rs1516179	rs12615199	Impedance of arm (right)	0.000719996	Open GWAS ID: ukb-b-7859
2	rs1516179	rs72807818	Cognitive ability, years of educational attainment or schizophrenia (pleiotropy)	1e-08	Pubmed ID: 31374203
2	rs1516179	rs9309219	Impedance of arm (left)	0.00140001	Open GWAS ID: ukb-b-19379
2	rs1516179	rs1606974	Age at first birth	0.00251403	Open GWAS ID: ebi-a-GCST90000048
2	rs1516179	rs10168197	body mass index	0.0129999	Open GWAS ID: ieu-b-40
2	rs1516179	rs9309219	Impedance of whole body	0.0359998	Open GWAS ID: ukb-b-19921
2	rs1516179	rs2048846	Leisure/social activities: None of the above	0.0769999	Open GWAS ID: ukb-b-5076
2	rs1516179	rs10168197	Townsend deprivation index at recruitment	0.0870001	Open GWAS ID: ukb-b-10011
2	rs1516179	rs12105026	Cereal intake	0.0909997	Open GWAS ID: ukb-b-15926
2	rs1516179	rs6739137	Longevity	3e-06	Pubmed ID: 31484785
2	rs1921309	rs11684253	ENSG00000136560	1.1289e-295	Open GWAS ID: eqtl-a-ENSG00000136560
2	rs1921309	rs2358016	ENSG00000136560	1.1289e-295	Open GWAS ID: eqtl-a-ENSG00000136560
2	rs1921309	rs11884495	ENSG00000136560	1.1289e-295	Open GWAS ID: eqtl-a-ENSG00000136560
2	rs1921309	rs6432674	ENSG00000136560	1.1289e-295	Open GWAS ID: eqtl-a-ENSG00000136560
2	rs1921309	rs3754970	ENSG00000136560	1.1289e-295	Open GWAS ID: eqtl-a-ENSG00000136560
2	rs1921309	rs1921309	ENSG00000136560	1.1289e-295	Open GWAS ID: eqtl-a-ENSG00000136560
2	rs1921309	rs10930013	ENSG00000136560	1.1289e-295	Open GWAS ID: eqtl-a-ENSG00000136560
2	rs1921309	rs7309	ENSG00000136560	1.1289e-295	Open GWAS ID: eqtl-a-ENSG00000136560
2	rs1921309	rs10930013	ENSG00000227403	1.1289e-295	Open GWAS ID: eqtl-a-ENSG00000227403
2	rs1921309	rs6432674	ENSG00000227403	1.1289e-295	Open GWAS ID: eqtl-a-ENSG00000227403
2	rs1921309	rs7309	ENSG00000227403	1.1289e-295	Open GWAS ID: eqtl-a-ENSG00000227403
2	rs1921309	rs3769983	ENSG00000227403	1.1289e-295	Open GWAS ID: eqtl-a-ENSG00000227403
2	rs1921309	rs11884495	ENSG00000227403	1.1289e-295	Open GWAS ID: eqtl-a-ENSG00000227403
2	rs1921309	rs3754970	ENSG00000227403	1.1289e-295	Open GWAS ID: eqtl-a-ENSG00000227403
2	rs1921309	rs2358016	ENSG00000227403	1.1289e-295	Open GWAS ID: eqtl-a-ENSG00000227403
2	rs1921309	rs11684253	ENSG00000227403	1.1289e-295	Open GWAS ID: eqtl-a-ENSG00000227403
2	rs1921309	rs1921309	ENSG00000227403	1.1289e-295	Open GWAS ID: eqtl-a-ENSG00000227403
2	rs1921309	rs11678980	ENSG00000227403	1.1289e-295	Open GWAS ID: eqtl-a-ENSG00000227403
2	rs1921309	rs11678980	Educational attainment (MTAG)	7e-39	Pubmed ID: 30038396
2	rs1921309	rs11678980	Highest math class taken (MTAG)	4e-36	Pubmed ID: 30038396
2	rs1921309	rs7309	Educational attainment (years of education)	2e-33	Pubmed ID: 30038396
2	rs1921309	rs11678980	Cognitive performance (MTAG)	6e-25	Pubmed ID: 30038396
2	rs1921309	rs11678980	Years of schooling	4.29042e-19	Open GWAS ID: ieu-a-1239
2	rs1921309	rs11678980	Self-reported math ability (MTAG)	2e-23	Pubmed ID: 30038396
2	rs1921309	rs11678980	Qualifications: College or University degree	1e-22	Open GWAS ID: ukb-b-16489
2	rs1921309	rs11678980	Smoking initiation (ever regular vs never regular) (MTAG)	1e-21	Pubmed ID: 30643251
2	rs1921309	rs3769983	Externalizing behaviour (multivariate analysis)	2e-17	Pubmed ID: 34446935
2	rs1921309	rs7309	Intelligence (MTAG)	3e-17	Pubmed ID: 29326435
2	rs1921309	rs3754970	Attention deficit hyperactivity disorder or autism spectrum disorder or intelligence (pleiotropy)	2e-16	Pubmed ID: 35764056
2	rs1921309	rs10930013	Educational attainment	8e-16	Pubmed ID: 34855049
2	rs1921309	rs11678980	Highest math class taken	8e-16	Pubmed ID: 30038396
2	rs1921309	rs11678980	Self-reported math ability	8e-15	Pubmed ID: 30038396
2	rs1921309	rs3754970	Intelligence	2.62301e-08	Open GWAS ID: ebi-a-GCST006250
2	rs1921309	rs11678980	Fluid intelligence score	2.49977e-07	Open GWAS ID: ukb-b-5238
2	rs1921309	rs3754970	Leisure sedentary behaviour (television watching)	5e-12	Pubmed ID: 32317632
2	rs1921309	rs11678980	Smoking initiation (ever regular vs never regular)	5e-12	Pubmed ID: 30643251
2	rs1921309	rs11678980	Qualifications: None of the above	8.69961e-06	Open GWAS ID: ukb-b-17729
2	rs1921309	rs7309	Cognitive ability (MTAG)	9e-11	Pubmed ID: 29186694
2	rs1921309	rs11678980	Cognitive performance	1e-10	Pubmed ID: 30038396
2	rs1921309	rs11678980	Cognitive aspects of educational attainment	2e-10	Pubmed ID: 33414549
2	rs1921309	rs11678980	Qualifications: A levels/AS levels or equivalent	2e-10	Open GWAS ID: ukb-b-11615
2	rs1921309	rs11678980	Never eat eggs, dairy, wheat, sugar: Sugar or foods/drinks containing sugar	4.49997e-05	Open GWAS ID: ukb-b-5495
2	rs1921309	rs3754970	Brain morphology (MOSTest)	1e-09	Pubmed ID: 32665545
2	rs1921309	rs3754970	Time spent watching television (TV)	0.000129999	Open GWAS ID: ukb-b-5192
2	rs1921309	rs11678980	Number of treatments/medications taken	1.6e-08	Open GWAS ID: ukb-b-3656
2	rs1921309	rs11884495	General cognitive ability	2e-09	Pubmed ID: 29844566
2	rs1921309	rs10930013	Non-cancer illness code, self-reported: hypothyroidism/myxoedema	0.000239999	Open GWAS ID: ukb-b-19732
2	rs1921309	rs3769983	Household income (MTAG)	3e-09	Pubmed ID: 31844048
2	rs1921309	rs10930013	Hypothyroidism	3e-09	Pubmed ID: 30595370
2	rs1921309	rs11678980	Verbal-numerical reasoning	3e-09	Pubmed ID: 32895543
2	rs1921309	rs2358016	Gastroesophageal reflux disease	0.000417157	Open GWAS ID: ebi-a-GCST90000514
2	rs1921309	rs11678980	Never eat eggs, dairy, wheat, sugar: I eat all of the above	0.000539995	Open GWAS ID: ukb-b-2393
2	rs1921309	rs3769983	Own or rent accommodation lived in: Own outright (by you or someone in your household)	0.000592925	Open GWAS ID: ukb-d-680_1
2	rs1921309	rs3769983	Smoking status: Never	0.000850825	Open GWAS ID: ukb-d-20116_0
2	rs1921309	rs11678980	Age at first sexual intercourse	1e-08	Pubmed ID: 34211149
2	rs1921309	rs11678980	smoking initiation	0.00119001	Open GWAS ID: ieu-b-4877
2	rs1921309	rs11678980	FI3 : word interpolation	0.00127609	Open GWAS ID: ukb-d-4957
2	rs1921309	rs11678980	Age first had sexual intercourse	0.00290001	Open GWAS ID: ukb-b-6591
2	rs1921309	rs11678980	Cognitive traits (MTAG)	3e-08	Pubmed ID: 32895543
2	rs1921309	rs10930013	Extremely high intelligence	3e-08	Pubmed ID: 29520040
2	rs1921309	rs11678980	ENSG00000115233	0.00062884	Open GWAS ID: eqtl-a-ENSG00000115233
2	rs1921309	rs11678980	Bread type: Wholemeal or wholegrain	0.00842306	Open GWAS ID: ukb-d-1448_3
2	rs1921309	rs11678980	Fed-up feelings	0.00940005	Open GWAS ID: ukb-b-19809
2	rs1921309	rs11678980	Number of operations, self-reported	0.0129999	Open GWAS ID: ukb-b-4733
2	rs1921309	rs11678980	Overall health rating	0.0129999	Open GWAS ID: ukb-b-6306
2	rs1921309	rs2358016	Percentage of invited food questionnaires completed	0.0259998	Open GWAS ID: ebi-a-GCST90012790
2	rs1921309	rs11678980	Miserableness	0.0350002	Open GWAS ID: ukb-b-18994
2	rs1921309	rs11678980	Qualifications: Other professional qualifications eg: nursing, teaching	0.0389996	Open GWAS ID: ukb-b-13799
2	rs1921309	rs11678980	Poultry intake	4e-07	Open GWAS ID: ukb-b-8006
2	rs1921309	rs2358016	Types of physical activity in last 4 weeks: Heavy DIY (eg: weeding, lawn mowing, carpentry, digging)	0.0589997	Open GWAS ID: ukb-b-13184
2	rs1921309	rs2358016	Reason for glasses/contact lenses: For short-sightedness, i.e. only or mainly for distance viewing such as driving, cinema etc (called 'myopia')	0.0599998	Open GWAS ID: ukb-b-6353
2	rs1921309	rs11678980	Cheese intake	0.0759994	Open GWAS ID: ukb-b-1489
2	rs1921309	rs3769983	Past tobacco smoking	0.0896603	Open GWAS ID: ukb-a-17
2	rs2392772	rs1971218	Educational attainment	6e-16	Pubmed ID: 35361970
2	rs2392772	rs1542354	Educational attainment (MTAG)	7e-11	Pubmed ID: 30038396
2	rs2392772	rs1542354	Educational attainment (years of education)	3e-09	Pubmed ID: 30038396
2	rs2696418	rs2696418	ENSG00000157985	1.45613e-35	Open GWAS ID: eqtl-a-ENSG00000157985
2	rs2696418	rs72983061	Brain shape (segment 7)	7e-15	Pubmed ID: 33821002
2	rs2696418	rs2696394	Educational attainment	2e-09	Pubmed ID: 34855049
2	rs2696418	rs2696418	Participation in an health questionnaire (not invited vs invited)	1.6e-07	Open GWAS ID: ebi-a-GCST90012794
2	rs2696418	rs3108497	Qualifications: A levels/AS levels or equivalent	0.00340001	Open GWAS ID: ukb-b-11615
2	rs2696418	rs3108497	Qualifications: College or University degree	0.00340001	Open GWAS ID: ukb-b-16489
2	rs2696418	rs55926594	Bread type: White	0.00757182	Open GWAS ID: ukb-d-1448_1
2	rs2696418	rs56071605	Years of schooling	0.00846993	Open GWAS ID: ieu-a-1239
2	rs2696418	rs2696418	Types of physical activity in last 4 weeks: Other exercises (eg: swimming, cycling, keep fit, bowling)	0.0580003	Open GWAS ID: ukb-b-8764
2	rs2696418	rs12472150	3-phenylpropionate (hydrocinnamate) levels in elite athletes	4e-06	Pubmed ID: 31882771
2	rs35368292	rs1430143	Educational attainment	2e-13	Pubmed ID: 35361970
2	rs35368292	rs4666851	Educational attainment (MTAG)	4e-11	Pubmed ID: 30038396
2	rs35368292	rs1835339	Educational attainment (years of education)	6e-09	Pubmed ID: 30038396
2	rs35368292	rs1430145	Breast cancer	0.00142955	Open GWAS ID: ebi-a-GCST007236
2	rs35368292	rs2887218	Intelligence (MTAG)	2e-08	Pubmed ID: 29326435
2	rs35368292	rs2887217	Years of schooling	0.00203002	Open GWAS ID: ieu-a-1239
2	rs35368292	rs2887217	Qualifications: Other professional qualifications eg: nursing, teaching	0.0259998	Open GWAS ID: ukb-b-13799
2	rs35368292	rs1430144	Participation in an health questionnaire (not invited vs invited)	0.0449997	Open GWAS ID: ebi-a-GCST90012794
2	rs35368292	rs7563753	Participation in an health questionnaire (not invited vs invited)	0.0449997	Open GWAS ID: ebi-a-GCST90012794
2	rs35368292	rs11884886	Participation in an health questionnaire (not invited vs invited)	0.0449997	Open GWAS ID: ebi-a-GCST90012794
2	rs35368292	rs2887217	Answered sexual history questions	0.0899995	Open GWAS ID: ukb-b-8446
2	rs45474996	rs71526493	Mean corpuscular volume	5.50935e-20	Open GWAS ID: ukb-d-30040_irnt
2	rs45474996	rs71526493	Mean corpuscular haemoglobin	5.86678e-19	Open GWAS ID: ukb-d-30050_irnt
2	rs45474996	rs733628	Red blood cell (erythrocyte) count	5.30029e-16	Open GWAS ID: ukb-d-30010_irnt
2	rs45474996	rs56202165	Red cell distribution width	3.29989e-10	Open GWAS ID: ebi-a-GCST90002404
2	rs45474996	rs733628	Mean sphered cell volume	8.56446e-10	Open GWAS ID: ukb-d-30270_irnt
2	rs45474996	rs70953657	Mean reticulocyte volume	4.57193e-09	Open GWAS ID: ukb-d-30260_irnt
2	rs45474996	rs115445893	Red blood cell (erythrocyte) distribution width	2.16123e-08	Open GWAS ID: ukb-d-30070_irnt
2	rs45474996	rs45564436	Qualifications: College or University degree	4.60045e-08	Open GWAS ID: ukb-b-16489
2	rs45474996	rs79659409	Age at first sexual intercourse	2.49977e-06	Open GWAS ID: ebi-a-GCST90000047
2	rs45474996	rs79659409	Mean corpuscular hemoglobin	3.52128e-06	Open GWAS ID: ebi-a-GCST004630
2	rs45474996	rs79659409	Age first had sexual intercourse	6.70039e-06	Open GWAS ID: ukb-b-6591
2	rs45474996	rs1011407	Body mass index	7e-11	Pubmed ID: 30239722
2	rs45474996	rs1011407	body mass index	3.59998e-05	Open GWAS ID: ieu-b-40
2	rs45474996	rs142258463	Cognitive performance	0.000145999	Open GWAS ID: ebi-a-GCST006572
2	rs45474996	rs45474996	Years of schooling	0.000468997	Open GWAS ID: ieu-a-1239
2	rs45474996	rs45474996	Age at first live birth	0.000539995	Open GWAS ID: ukb-b-12405
2	rs45474996	rs45474996	Age at first birth	5.626e-06	Open GWAS ID: ebi-a-GCST90000048
2	rs45474996	rs6718203	Intelligence (MTAG)	6e-09	Pubmed ID: 29326435
2	rs45474996	rs45600937	Body mass index (BMI)	6.1e-08	Open GWAS ID: ukb-b-19953
2	rs45474996	rs115610086	ENSG00000162929	0.000719963	Open GWAS ID: eqtl-a-ENSG00000162929
2	rs45474996	rs1011407	Gastroesophageal reflux disease	0.00109343	Open GWAS ID: ebi-a-GCST90000514
2	rs45474996	rs79659409	Red blood cell count	1.213e-05	Open GWAS ID: ebi-a-GCST004601
2	rs45474996	rs45474996	Types of physical activity in last 4 weeks: Walking for pleasure (not as a means of transport)	0.00189998	Open GWAS ID: ukb-b-7337
2	rs45474996	rs45474996	Household income (MTAG)	2e-08	Pubmed ID: 31844048
2	rs45474996	rs45600937	Body fat percentage	2.5e-07	Open GWAS ID: ukb-b-8909
2	rs45474996	rs45564436	Glycated haemoglobin	0.00317944	Open GWAS ID: ukb-d-30750_irnt
2	rs45474996	rs45474996	Fluid intelligence score	0.00350002	Open GWAS ID: ukb-b-5238
2	rs45474996	rs79659409	Medication for pain relief, constipation, heartburn: None of the above	0.00420001	Open GWAS ID: ukb-b-11085
2	rs45474996	rs45474996	High light scatter reticulocyte count	0.00440088	Open GWAS ID: ukb-d-30300_irnt
2	rs45474996	rs56202165	Intelligence	0.00925103	Open GWAS ID: ebi-a-GCST006250
2	rs45474996	rs45600937	Trunk fat percentage	0.00959997	Open GWAS ID: ukb-b-16407
2	rs45474996	rs45600937	Leg fat mass (right)	0.0109999	Open GWAS ID: ukb-b-18096
2	rs45474996	rs45600937	Whole body fat mass	0.0129999	Open GWAS ID: ukb-b-19393
2	rs45474996	rs45600937	Leg fat mass (left)	1.6e-06	Open GWAS ID: ukb-b-7212
2	rs45474996	rs45600937	Leg fat percentage (left)	0.0179999	Open GWAS ID: ukb-b-18377
2	rs45474996	rs45474996	Reticulocyte count	0.0018297	Open GWAS ID: ukb-d-30250_irnt
2	rs45474996	rs45600937	Arm fat mass (right)	0.0189998	Open GWAS ID: ukb-b-6704
2	rs45474996	rs45600937	Waist circumference	0.0239999	Open GWAS ID: ukb-b-9405
2	rs45474996	rs45600937	Arm fat mass (left)	0.0259998	Open GWAS ID: ukb-b-8338
2	rs45474996	rs45600937	Arm fat percentage (left)	0.0259998	Open GWAS ID: ukb-b-20188
2	rs45474996	rs45600937	Trunk fat mass	0.0280001	Open GWAS ID: ukb-b-20044
2	rs45474996	rs45600937	Leg fat percentage (right)	0.0329997	Open GWAS ID: ukb-b-20531
2	rs45474996	rs733628	Average total household income before tax	0.0479999	Open GWAS ID: ukb-b-7408
2	rs45474996	rs45600937	Arm fat percentage (right)	0.0539995	Open GWAS ID: ukb-b-12854
2	rs4953097	rs13425258	ENSG00000143919	2.6485e-154	Open GWAS ID: eqtl-a-ENSG00000143919
2	rs4953097	rs12468040	Educational attainment	1e-26	Pubmed ID: 35361970
2	rs4953097	rs936039	Standing height	1.29987e-18	Open GWAS ID: ukb-b-10787
2	rs4953097	rs12468040	Educational attainment (years of education)	3e-21	Pubmed ID: 30038396
2	rs4953097	rs6744794	Age first had sexual intercourse	4.30031e-15	Open GWAS ID: ukb-b-6591
2	rs4953097	rs12468040	Educational attainment (MTAG)	1e-19	Pubmed ID: 30038396
2	rs4953097	rs6744794	Age at first sexual intercourse	1.29987e-14	Open GWAS ID: ebi-a-GCST90000047
2	rs4953097	rs3964302	ENSG00000138078	5.60144e-13	Open GWAS ID: eqtl-a-ENSG00000138078
2	rs4953097	rs12468040	Qualifications: A levels/AS levels or equivalent	5.60015e-12	Open GWAS ID: ukb-b-11615
2	rs4953097	rs12468040	Years of schooling	2.4598e-12	Open GWAS ID: ieu-a-1239
2	rs4953097	rs7557961	Height	3.50026e-11	Open GWAS ID: ieu-a-89
2	rs4953097	rs1579641	Morning person	7e-15	Pubmed ID: 30696823
2	rs4953097	rs12468040	Qualifications: College or University degree	8.49963e-10	Open GWAS ID: ukb-b-16489
2	rs4953097	rs936038	Morning/evening person (chronotype)	1.59993e-07	Open GWAS ID: ukb-b-4956
2	rs4953097	rs12468040	Qualifications: None of the above	1.80011e-07	Open GWAS ID: ukb-b-17729
2	rs4953097	rs12463737	Appendicular lean mass	2.74221e-07	Open GWAS ID: ebi-a-GCST90000025
2	rs4953097	rs1542344	Getting up in morning	5.90065e-07	Open GWAS ID: ukb-b-2772
2	rs4953097	rs10191477	General risk tolerance (MTAG)	2e-11	Pubmed ID: 30643258
2	rs4953097	rs11124991	body mass index	2.09991e-06	Open GWAS ID: ieu-b-40
2	rs4953097	rs12463737	Comparative height size at age 10	2.39668e-05	Open GWAS ID: ukb-a-35
2	rs4953097	rs7609431	Body mass index (BMI)	8.40001e-05	Open GWAS ID: ukb-b-2303
2	rs4953097	rs2341462	Qualifications: O levels/GCSEs or equivalent	9.32481e-05	Open GWAS ID: ukb-a-400
2	rs4953097	rs12998046	Chronotype	1e-09	Pubmed ID: 30696823
2	rs4953097	rs936038	Sitting height	0.000230001	Open GWAS ID: ukb-b-16881
2	rs4953097	rs7609431	Leg fat percentage (left)	0.000239999	Open GWAS ID: ukb-b-18377
2	rs4953097	rs12463737	Childhood sunburn occasions	0.000269998	Open GWAS ID: ukb-b-13246
2	rs4953097	rs7609431	Leg fat percentage (right)	0.000420001	Open GWAS ID: ukb-b-20531
2	rs4953097	rs10191477	Cheese intake	0.00109999	Open GWAS ID: ukb-b-1489
2	rs4953097	rs62132319	HDL cholesterol	0.00131229	Open GWAS ID: ukb-d-30760_raw
2	rs4953097	rs1037504	ENSG00000138079	0.00153151	Open GWAS ID: eqtl-a-ENSG00000138079
2	rs4953097	rs6729586	Age completed full time education	0.00239999	Open GWAS ID: ukb-b-6134
2	rs4953097	rs10153718	Job involves heavy manual or physical work	0.00250703	Open GWAS ID: ukb-a-503
2	rs4953097	rs12615184	Bread type: Wholemeal or wholegrain	0.00356673	Open GWAS ID: ukb-d-1448_3
2	rs4953097	rs3931848	Average weekly red wine intake	0.00384486	Open GWAS ID: ukb-a-26
2	rs4953097	rs7578811	Time spend outdoors in summer	0.00479999	Open GWAS ID: ukb-b-969
2	rs4953097	rs56184324	Arm fat percentage (left)	0.00710003	Open GWAS ID: ukb-b-20188
2	rs4953097	rs4337521	Bread type: White	0.00899539	Open GWAS ID: ukb-d-1448_1
2	rs4953097	rs7588670	Total protein	0.0121149	Open GWAS ID: ukb-d-30860_raw
2	rs4953097	rs6744794	Age at first live birth	1.7e-06	Open GWAS ID: ukb-b-12405
2	rs4953097	rs4337521	Weight change compared with 1 year ago	0.0219999	Open GWAS ID: ukb-b-2094
2	rs4953097	rs7557961	Serum 25-Hydroxyvitamin D levels	0.0280996	Open GWAS ID: ebi-a-GCST90000615
2	rs4953097	rs56184324	Arm fat percentage (right)	0.0369999	Open GWAS ID: ukb-b-12854
2	rs4953097	rs936039	Cholelithiasis, broad definition with cholecystitis	0.0004462	Open GWAS ID: finn-b-CHOLELITH_BROAD
2	rs4953097	rs7557961	Hip circumference	0.0490004	Open GWAS ID: ieu-a-58
2	rs4953097	rs7557961	Hip circumference	0.0490004	Open GWAS ID: ieu-a-59
2	rs4953097	rs936039	Cholelithiasis	0.0494094	Open GWAS ID: finn-b-K11_CHOLELITH
2	rs4953097	rs7568327	Glycated haemoglobin	0.0502192	Open GWAS ID: ukb-d-30750_irnt
2	rs4953097	rs2341463	Age at first birth	0.0532599	Open GWAS ID: ebi-a-GCST90000048
2	rs4953097	rs2138591	Body fat percentage	0.0599998	Open GWAS ID: ukb-b-8909
2	rs4953097	rs6744794	Qualifications: Other professional qualifications eg: nursing, teaching	0.0619998	Open GWAS ID: ukb-b-13799
2	rs4953097	rs936039	Disorders of gallbladder, biliary tract and pancreas	0.0774997	Open GWAS ID: finn-b-K11_GALLBILPANC
2	rs4953097	rs6729586	Daytime nap	8e-07	Open GWAS ID: ebi-a-GCST011494
2	rs4953097	rs13387158	Breast cancer	0.0826875	Open GWAS ID: ebi-a-GCST007236
2	rs4953097	rs56184324	Place of birth in UK - east co-ordinate	0.0909997	Open GWAS ID: ukb-b-13231
2	rs62183021	rs55897719	Educational attainment	2e-28	Pubmed ID: 35361970
2	rs62183021	rs62182993	Educational attainment (MTAG)	5e-22	Pubmed ID: 30038396
2	rs62183021	rs62182994	Educational attainment (years of education)	3e-19	Pubmed ID: 30038396
2	rs62183021	rs4132462	Qualifications: College or University degree	2.80027e-11	Open GWAS ID: ukb-b-16489
2	rs62183021	rs62183029	Highest math class taken (MTAG)	2e-15	Pubmed ID: 30038396
2	rs62183021	rs55897719	Years of schooling	6.8897e-11	Open GWAS ID: ieu-a-1239
2	rs62183021	rs62183023	Qualifications: None of the above	7.39946e-10	Open GWAS ID: ukb-b-17729
2	rs62183021	rs7556896	Cognitive performance (MTAG)	2e-14	Pubmed ID: 30038396
2	rs62183021	rs55897719	Salt added to food	1.10002e-07	Open GWAS ID: ukb-b-8121
2	rs62183021	rs55769536	Occupational attainment	3e-11	Pubmed ID: 34613391
2	rs62183021	rs62183028	Average total household income before tax	3.19963e-06	Open GWAS ID: ukb-b-7408
2	rs62183021	rs7600261	Gastroesophageal reflux disease	9e-11	Pubmed ID: 34187846
2	rs62183021	rs7583068	Qualifications: A levels/AS levels or equivalent	8.60003e-05	Open GWAS ID: ukb-b-11615
2	rs62183021	rs61079605	Age first had sexual intercourse	9.29994e-05	Open GWAS ID: ukb-b-6591
2	rs62183021	rs62182993	Household income (MTAG)	1e-09	Pubmed ID: 31844048
2	rs62183021	rs62183023	Added salt consumption	2e-09	Pubmed ID: 32193382
2	rs62183021	rs7583068	Seen doctor (GP) for nerves, anxiety, tension or depression	0.000239999	Open GWAS ID: ukb-b-6991
2	rs62183021	rs6749448	Alcohol usually taken with meals	0.000460002	Open GWAS ID: ukb-b-16878
2	rs62183021	rs7583068	Mood swings	0.000649995	Open GWAS ID: ukb-b-14180
2	rs62183021	rs4132462	Intelligence (MTAG)	9e-09	Pubmed ID: 29326435
2	rs62183021	rs62183028	Household income	1e-08	Pubmed ID: 31844048
2	rs62183021	rs72948529	Types of physical activity in last 4 weeks: Other exercises (eg: swimming, cycling, keep fit, bowling)	1.2e-07	Open GWAS ID: ukb-b-8764
2	rs62183021	rs62183021	Qualifications: Other professional qualifications eg: nursing, teaching	1.7e-07	Open GWAS ID: ukb-b-13799
2	rs62183021	rs72948506	Major depression	0.00171498	Open GWAS ID: ieu-b-102
2	rs62183021	rs7556896	Cognitive performance	0.00188001	Open GWAS ID: ebi-a-GCST006572
2	rs62183021	rs7556896	Cognitive aspects of educational attainment	2e-08	Pubmed ID: 33414549
2	rs62183021	rs62182993	Current employment status: Unable to work because of sickness or disability	2e-08	Open GWAS ID: ukb-b-14080
2	rs62183021	rs7583068	Neuroticism score	2.1e-07	Open GWAS ID: ukb-b-4630
2	rs62183021	rs7583068	Depressed affect	3e-08	Pubmed ID: 29942085
2	rs62183021	rs55897719	Fed-up feelings	3.2e-07	Open GWAS ID: ukb-b-19809
2	rs62183021	rs62183031	Fluid intelligence score	0.00369999	Open GWAS ID: ukb-b-5238
2	rs62183021	rs72948506	Major depressive disorder (MTAG)	4e-08	Pubmed ID: 33479212
2	rs62183021	rs62183031	Age at first sexual intercourse	0.00460002	Open GWAS ID: ebi-a-GCST90000047
2	rs62183021	rs56405287	Insomnia	5e-08	Pubmed ID: 35835914
2	rs62183021	rs55897719	Self-reported math ability (MTAG)	5e-08	Pubmed ID: 30038396
2	rs62183021	rs62183021	Qualifications: Other professional qualifications eg: nursing teaching	0.00556981	Open GWAS ID: ukb-a-403
2	rs62183021	rs72948529	Types of physical activity in last 4 weeks: Other exercises (eg: swimming cycling keep fit bowling)	0.00614511	Open GWAS ID: ukb-a-484
2	rs62183021	rs7422793	Time spent watching television (TV)	0.00790005	Open GWAS ID: ukb-b-5192
2	rs62183021	rs7556896	Diseases of the digestive system	0.0115656	Open GWAS ID: ukb-d-XI_DIGESTIVE
2	rs62183021	rs12620206	Participation in an health questionnaire (not invited vs invited)	1.2e-06	Open GWAS ID: ebi-a-GCST90012794
2	rs62183021	rs62183028	Experiencing mood swings	0.0001378	Open GWAS ID: ebi-a-GCST006944
2	rs62183021	rs61079605	Qualifications: O levels/GCSEs or equivalent	1.5e-06	Open GWAS ID: ukb-b-18099
2	rs62183021	rs7556896	Intelligence	0.0165402	Open GWAS ID: ebi-a-GCST006250
2	rs62183021	rs55897719	Time spent using computer	0.0189998	Open GWAS ID: ukb-b-4522
2	rs62183021	rs72948529	Depression (broad)	0.0199022	Open GWAS ID: ebi-a-GCST005902
2	rs62183021	rs55897719	Medication for pain relief, constipation, heartburn: None of the above	2e-07	Open GWAS ID: ukb-b-11085
2	rs62183021	rs7583068	Overall health rating	0.0230001	Open GWAS ID: ukb-b-6306
2	rs62183021	rs62183028	Age completed full time education	0.0479999	Open GWAS ID: ukb-b-6134
2	rs62183021	rs72948529	Seen doctor (GP) for nerves anxiety tension or depression	0.0049681	Open GWAS ID: ukb-a-246
2	rs62183021	rs55758468	Arabinose levels in elite athletes	5e-07	Pubmed ID: 31882771
2	rs62183021	rs7422793	Job involves mainly walking or standing	5e-07	Open GWAS ID: ukb-b-4461
2	rs62183021	rs7583068	Job involves heavy manual or physical work	0.0749998	Open GWAS ID: ukb-b-2002
2	rs62183021	rs62183028	General cognitive ability	1e-06	Pubmed ID: 29844566
2	rs6722661	rs4583487	Educational attainment	3e-102	Pubmed ID: 35361970
2	rs6722661	rs893246	ENSG00000144218	5.99101e-94	Open GWAS ID: eqtl-a-ENSG00000144218
2	rs6722661	rs13018640	Educational attainment (MTAG)	1e-57	Pubmed ID: 30038396
2	rs6722661	rs13018640	Educational attainment (years of education)	1e-50	Pubmed ID: 30038396
2	rs6722661	rs2309757	Highest math class taken (MTAG)	2e-40	Pubmed ID: 30038396
2	rs6722661	rs11123820	Cognitive performance (MTAG)	1e-32	Pubmed ID: 30038396
2	rs6722661	rs11123818	Years of schooling	1.71989e-27	Open GWAS ID: ieu-a-1239
2	rs6722661	rs2309812	Qualifications: College or University degree	7.19946e-21	Open GWAS ID: ukb-b-16489
2	rs6722661	rs11691869	Leg fat mass (right)	4.40048e-18	Open GWAS ID: ukb-b-18096
2	rs6722661	rs11691869	Leg fat percentage (right)	7.50067e-18	Open GWAS ID: ukb-b-20531
2	rs6722661	rs11691869	Leg fat mass (left)	2.60016e-17	Open GWAS ID: ukb-b-7212
2	rs6722661	rs11691869	Leg fat percentage (left)	3.40017e-17	Open GWAS ID: ukb-b-18377
2	rs6722661	rs11691869	Body mass index (BMI)	1.9002e-17	Open GWAS ID: ukb-b-2303
2	rs6722661	rs10865037	ENSG00000170500	2.53805e-16	Open GWAS ID: eqtl-a-ENSG00000170500
2	rs6722661	rs11685491	Household income (MTAG)	4e-21	Pubmed ID: 31844048
2	rs6722661	rs1160545	Whole body fat mass	1.20005e-15	Open GWAS ID: ukb-b-19393
2	rs6722661	rs12619178	Whole body fat mass	1.20005e-15	Open GWAS ID: ukb-b-19393
2	rs6722661	rs1160543	Whole body fat mass	1.20005e-15	Open GWAS ID: ukb-b-19393
2	rs6722661	rs12619178	Body fat percentage	2.99985e-15	Open GWAS ID: ukb-b-8909
2	rs6722661	rs13002946	Body mass index	4e-20	Pubmed ID: 30239722
2	rs6722661	rs13010010	Intelligence (MTAG)	6e-20	Pubmed ID: 29326435
2	rs6722661	rs1160545	Arm fat mass (left)	1.10002e-14	Open GWAS ID: ukb-b-8338
2	rs6722661	rs1160543	Arm fat mass (left)	1.10002e-14	Open GWAS ID: ukb-b-8338
2	rs6722661	rs11691869	Arm fat mass (right)	1.69981e-14	Open GWAS ID: ukb-b-6704
2	rs6722661	rs2309757	Self-reported math ability (MTAG)	2e-19	Pubmed ID: 30038396
2	rs6722661	rs2309757	Educational attainment (college completion)	4e-19	Pubmed ID: 27225129
2	rs6722661	rs1160543	Trunk fat mass	5.70033e-14	Open GWAS ID: ukb-b-20044
2	rs6722661	rs11691869	Arm fat percentage (left)	1.80011e-13	Open GWAS ID: ukb-b-20188
2	rs6722661	rs11691869	Arm fat percentage (right)	4.90004e-13	Open GWAS ID: ukb-b-12854
2	rs6722661	rs12619178	Trunk fat percentage	6.29941e-13	Open GWAS ID: ukb-b-16407
2	rs6722661	rs12987662	Alzheimer's disease or educational attainment (pleiotropy)	2e-17	Pubmed ID: 34743297
2	rs6722661	rs11689199	Leisure sedentary behaviour (television watching)	6e-17	Pubmed ID: 32317632
2	rs6722661	rs2871344	body mass index	8.19974e-12	Open GWAS ID: ieu-b-40
2	rs6722661	rs11123820	Cognitive performance	9e-17	Pubmed ID: 30038396
2	rs6722661	rs11691869	Waist circumference	9.20026e-12	Open GWAS ID: ukb-b-9405
2	rs6722661	rs1160543	Weight	1.50003e-11	Open GWAS ID: ukb-b-12039
2	rs6722661	rs1160545	Weight	1.50003e-11	Open GWAS ID: ukb-b-12039
2	rs6722661	rs13018640	Cognitive ability (MTAG)	2e-16	Pubmed ID: 29186694
2	rs6722661	rs11123820	Cognitive aspects of educational attainment	2e-16	Pubmed ID: 33414549
2	rs6722661	rs2309812	Attention deficit hyperactivity disorder or autism spectrum disorder or intelligence (pleiotropy)	3e-16	Pubmed ID: 35764056
2	rs6722661	rs2309812	Intelligence	9.95405e-11	Open GWAS ID: ebi-a-GCST006250
2	rs6722661	rs13017207	Hip circumference	1.99986e-10	Open GWAS ID: ukb-b-15590
2	rs6722661	rs11691869	Adult body size	4e-15	Pubmed ID: 32376654
2	rs6722661	rs13017207	Predicted visceral adipose tissue	9e-15	Pubmed ID: 31501611
2	rs6722661	rs4303732	Leisure screen time	5e-14	Pubmed ID: 36071172
2	rs6722661	rs12614880	Household income	5e-13	Pubmed ID: 31844048
2	rs6722661	rs2309812	General cognitive ability	2e-12	Pubmed ID: 29844566
2	rs6722661	rs6722661	Qualifications: A levels/AS levels or equivalent	2.09991e-07	Open GWAS ID: ukb-b-11615
2	rs6722661	rs11123817	Age first had sexual intercourse	6.59933e-07	Open GWAS ID: ukb-b-6591
2	rs6722661	rs13002946	Average total household income before tax	7.29962e-07	Open GWAS ID: ukb-b-7408
2	rs6722661	rs12992090	Leisure/social activities: Religious group	2.29985e-06	Open GWAS ID: ukb-b-4667
2	rs6722661	rs1160545	Leisure/social activities: Religious group	2.29985e-06	Open GWAS ID: ukb-b-4667
2	rs6722661	rs11123817	Leisure/social activities: Religious group	2.29985e-06	Open GWAS ID: ukb-b-4667
2	rs6722661	rs1160543	Leisure/social activities: Religious group	2.29985e-06	Open GWAS ID: ukb-b-4667
2	rs6722661	rs4303732	Leisure/social activities: Religious group	2.29985e-06	Open GWAS ID: ukb-b-4667
2	rs6722661	rs2309812	Qualifications: None of the above	2.80027e-06	Open GWAS ID: ukb-b-17729
2	rs6722661	rs1160543	Regular attendance at a religious group	3e-11	Pubmed ID: 29970889
2	rs6722661	rs11123820	Verbal-numerical reasoning	3e-11	Pubmed ID: 32895543
2	rs6722661	rs6709656	Corneal resistance factor (right)	3.40017e-06	Open GWAS ID: ukb-b-15178
2	rs6722661	rs11689201	Age at first birth	3.46099e-06	Open GWAS ID: ebi-a-GCST90000050
2	rs6722661	rs4303732	Time spent watching television (TV)	3.69999e-06	Open GWAS ID: ukb-b-5192
2	rs6722661	rs7566527	Age at first sexual intercourse	3.80014e-06	Open GWAS ID: ebi-a-GCST90000047
2	rs6722661	rs4851264	College completion	4.93287e-06	Open GWAS ID: ieu-a-836
2	rs6722661	rs13010010	Extremely high intelligence	5e-11	Pubmed ID: 29520040
2	rs6722661	rs6722661	Gastroesophageal reflux disease	1.14623e-05	Open GWAS ID: ebi-a-GCST90000514
2	rs6722661	rs893246	Rheumatoid arthritis	1.21501e-05	Open GWAS ID: ebi-a-GCST90013534
2	rs6722661	rs6722241	Non-albumin protein	4.07502e-05	Open GWAS ID: bbj-a-42
2	rs6722661	rs10865037	Alcohol usually taken with meals	4.09996e-05	Open GWAS ID: ukb-b-16878
2	rs6722661	rs11689201	Corneal resistance factor (left)	4.70002e-05	Open GWAS ID: ukb-b-4717
2	rs6722661	rs6722241	Total protein	8.6836e-06	Open GWAS ID: ukb-d-30860_irnt
2	rs6722661	rs11123821	Fluid intelligence score	9.29994e-05	Open GWAS ID: ukb-b-5238
2	rs6722661	rs13002946	Mean platelet (thrombocyte) volume	0.000103729	Open GWAS ID: ukb-d-30100_irnt
2	rs6722661	rs11689199	ENSG00000144214	0.000156041	Open GWAS ID: eqtl-a-ENSG00000144214
2	rs6722661	rs1160545	Moderate-to-vigorous intensity physical activity during leisure time	2e-09	Pubmed ID: 36071172
2	rs6722661	rs6709656	Self-reported math ability	2e-09	Pubmed ID: 30038396
2	rs6722661	rs13010010	Cognitive ability	4e-09	Pubmed ID: 29186694
2	rs6722661	rs13002946	HDL cholesterol	0.000569994	Open GWAS ID: ieu-b-109
2	rs6722661	rs13026283	Never eat eggs, dairy, wheat, sugar: Sugar or foods/drinks containing sugar	0.000580003	Open GWAS ID: ukb-b-5495
2	rs6722661	rs11689199	Hand grip strength	6e-09	Pubmed ID: 29691431
2	rs6722661	rs13026283	Arm predicted mass (left)	6.1e-08	Open GWAS ID: ukb-b-9093
2	rs6722661	rs11689201	Rheumatoid Arthritis	0.000865605	Open GWAS ID: bbj-a-74
2	rs6722661	rs13026283	Arm fat-free mass (left)	0.000959997	Open GWAS ID: ukb-b-19925
2	rs6722661	rs12992090	Basal metabolic rate	1.2e-07	Open GWAS ID: ukb-b-16446
2	rs6722661	rs13026283	Basal metabolic rate	1.2e-07	Open GWAS ID: ukb-b-16446
2	rs6722661	rs13002946	Types of physical activity in last 4 weeks: Other exercises (eg: swimming, cycling, keep fit, bowling)	0.00140001	Open GWAS ID: ukb-b-8764
2	rs6722661	rs13002946	Impedance of arm (right)	2e-08	Open GWAS ID: ukb-b-7859
2	rs6722661	rs11678979	Job involves heavy manual or physical work	0.00299999	Open GWAS ID: ukb-b-2002
2	rs6722661	rs13002946	Occupational attainment	3e-08	Pubmed ID: 34613391
2	rs6722661	rs12992090	Leg fat-free mass (left)	0.00430002	Open GWAS ID: ukb-b-16099
2	rs6722661	rs11689201	Frequency of stair climbing in last 4 weeks	0.00449997	Open GWAS ID: ukb-b-298
2	rs6722661	rs13026283	Arm predicted mass (right)	0.00460002	Open GWAS ID: ukb-b-16698
2	rs6722661	rs13026283	Arm fat-free mass (right)	0.00479999	Open GWAS ID: ukb-b-19520
2	rs6722661	rs1160545	Corneal hysteresis (left)	0.00519996	Open GWAS ID: ukb-b-11650
2	rs6722661	rs1160543	Corneal hysteresis (left)	0.00519996	Open GWAS ID: ukb-b-11650
2	rs6722661	rs12992090	Leg predicted mass (left)	0.00530005	Open GWAS ID: ukb-b-17271
2	rs6722661	rs6722241	Leisure/social activities: None of the above	6.1e-07	Open GWAS ID: ukb-b-5076
2	rs6722661	rs6709656	Corneal hysteresis (right)	0.00619998	Open GWAS ID: ukb-b-11480
2	rs6722661	rs11123821	Fed-up feelings	0.00619998	Open GWAS ID: ukb-b-19809
2	rs6722661	rs2871344	Never eat eggs, dairy, wheat, sugar: I eat all of the above	0.00710003	Open GWAS ID: ukb-b-2393
2	rs6722661	rs13002946	apolipoprotein A-I	0.00870001	Open GWAS ID: ieu-b-107
2	rs6722661	rs13002946	Time spend outdoors in summer	0.0109999	Open GWAS ID: ukb-b-969
2	rs6722661	rs6722241	Time spend outdoors in summer	0.0109999	Open GWAS ID: ukb-b-969
2	rs6722661	rs13002946	Impedance of whole body	0.0129999	Open GWAS ID: ukb-b-19921
2	rs6722661	rs6722241	Impedance of whole body	0.0129999	Open GWAS ID: ukb-b-19921
2	rs6722661	rs13002946	Impedance of arm (left)	0.0140001	Open GWAS ID: ukb-b-19379
2	rs6722661	rs11691869	Usual walking pace	2.1e-06	Open GWAS ID: ukb-b-4711
2	rs6722661	rs11123820	Number of measurements made	0.0219999	Open GWAS ID: ukb-b-3376
2	rs6722661	rs6722241	Snoring	0.0269998	Open GWAS ID: ebi-a-GCST009763
2	rs6722661	rs2871344	Strenuous sports or other exercises	0.0280001	Open GWAS ID: ebi-a-GCST006100
2	rs6722661	rs893246	Albumin/globulin ratio	0.0331597	Open GWAS ID: bbj-a-4
2	rs6722661	rs11678979	Job involves mainly walking or standing	0.0340001	Open GWAS ID: ukb-b-4461
2	rs6722661	rs13002946	Ischaemic heart disease, wide definition	0.0365949	Open GWAS ID: ukb-d-I9_IHD
2	rs6722661	rs11678979	Types of physical activity in last 4 weeks: Walking for pleasure (not as a means of transport)	0.0409996	Open GWAS ID: ukb-b-7337
2	rs6722661	rs11123821	Age at first live birth	0.0460002	Open GWAS ID: ukb-b-12405
2	rs6722661	rs541582524	Participation in an health questionnaire (not invited vs invited)	0.0619998	Open GWAS ID: ebi-a-GCST90012794
2	rs6722661	rs12992090	Leg fat-free mass (right)	0.0969996	Open GWAS ID: ukb-b-12828
2	rs6722661	rs11689201	Physical activity	0.0975506	Open GWAS ID: ieu-b-4860
2	rs6722661	rs13002946	Red blood cell (erythrocyte) count	0.0098828	Open GWAS ID: ukb-d-30010_irnt
2	rs6722661	rs13017207	Dried fruit intake	0.0990011	Open GWAS ID: ukb-b-16576
2	rs7599488	rs7581162	Mean corpuscular volume	7.03234e-87	Open GWAS ID: ukb-d-30040_irnt
2	rs7599488	rs7581162	Mean corpuscular haemoglobin	8.32914e-79	Open GWAS ID: ukb-d-30050_irnt
2	rs7599488	rs7599488	Mean reticulocyte volume	5.04545e-63	Open GWAS ID: ukb-d-30260_irnt
2	rs7599488	rs7599488	Mean sphered cell volume	1.75792e-50	Open GWAS ID: ukb-d-30270_irnt
2	rs7599488	rs7581162	Red blood cell (erythrocyte) count	1.7358e-46	Open GWAS ID: ukb-d-30010_irnt
2	rs7599488	rs7581162	Mean corpuscular hemoglobin	6.4983e-44	Open GWAS ID: ebi-a-GCST004630
2	rs7599488	rs7599488	Mean spheric corpuscular volume	3e-39	Pubmed ID: 32888494
2	rs7599488	rs10189857	Educational attainment	8e-39	Pubmed ID: 35361970
2	rs7599488	rs7599488	Red cell distribution width	1.59993e-32	Open GWAS ID: ebi-a-GCST90002404
2	rs7599488	rs10189857	Educational attainment (MTAG)	9e-35	Pubmed ID: 30038396
2	rs7599488	rs7581162	Red blood cell count	2.99709e-24	Open GWAS ID: ebi-a-GCST004601
2	rs7599488	rs10189857	Educational attainment (years of education)	5e-29	Pubmed ID: 30038396
2	rs7599488	rs10189857	Highest math class taken (MTAG)	1e-28	Pubmed ID: 30038396
2	rs7599488	rs7599488	Red blood cell (erythrocyte) distribution width	1.21032e-23	Open GWAS ID: ukb-d-30070_irnt
2	rs7599488	rs10189857	Cognitive performance (MTAG)	1e-27	Pubmed ID: 30038396
2	rs7599488	rs10189857	Years of schooling	6.70039e-19	Open GWAS ID: ieu-a-1239
2	rs7599488	rs10189857	Leisure sedentary behaviour (television watching)	6e-21	Pubmed ID: 32317632
2	rs7599488	rs10189857	Time spent watching television (TV)	5.70033e-15	Open GWAS ID: ukb-b-5192
2	rs7599488	rs7581162	Self-reported math ability (MTAG)	2e-19	Pubmed ID: 30038396
2	rs7599488	rs10189857	Qualifications: A levels/AS levels or equivalent	7.50067e-14	Open GWAS ID: ukb-b-11615
2	rs7599488	rs10189857	Qualifications: None of the above	2.81579e-13	Open GWAS ID: ukb-a-398
2	rs7599488	rs10189857	Qualifications: College or University degree	5.72269e-12	Open GWAS ID: ukb-a-397
2	rs7599488	rs7599488	Cognitive ability, years of educational attainment or schizophrenia (pleiotropy)	4e-16	Pubmed ID: 31374203
2	rs7599488	rs10189857	Intelligence (MTAG)	6e-16	Pubmed ID: 29326435
2	rs7599488	rs10189857	Cognitive performance	2e-15	Pubmed ID: 30038396
2	rs7599488	rs7599488	Household income (MTAG)	3e-15	Pubmed ID: 31844048
2	rs7599488	rs10189857	Cognitive aspects of educational attainment	4e-15	Pubmed ID: 33414549
2	rs7599488	rs10189857	Leisure screen time	8e-15	Pubmed ID: 36071172
2	rs7599488	rs7581162	Cognitive ability (MTAG)	3e-13	Pubmed ID: 29186694
2	rs7599488	rs7581162	Sum basophil neutrophil counts	3.00469e-08	Open GWAS ID: ebi-a-GCST004621
2	rs7599488	rs10189857	Height	3e-12	Pubmed ID: 30595370
2	rs7599488	rs10189857	Intelligence	4.90682e-07	Open GWAS ID: ebi-a-GCST006250
2	rs7599488	rs10189857	Attention deficit hyperactivity disorder or autism spectrum disorder or intelligence (pleiotropy)	6e-12	Pubmed ID: 35764056
2	rs7599488	rs7581162	Self-reported math ability	6e-12	Pubmed ID: 30038396
2	rs7599488	rs7599488	Alzheimer's disease or educational attainment (pleiotropy)	1e-11	Pubmed ID: 34743297
2	rs7599488	rs10189857	Standing height	3.50026e-06	Open GWAS ID: ukb-b-10787
2	rs7599488	rs10189857	Types of transport used (excluding work): Walk	7.00003e-06	Open GWAS ID: ukb-b-14926
2	rs7599488	rs10189857	Reticulocyte count	7.20112e-06	Open GWAS ID: ukb-d-30250_irnt
2	rs7599488	rs10189857	Principal component-derived dietary pattern 1	1e-10	Pubmed ID: 32193382
2	rs7599488	rs7599488	Cigarettes smoked per day (MTAG)	2e-10	Pubmed ID: 30643251
2	rs7599488	rs7599488	Dried fruit intake	6.69993e-05	Open GWAS ID: ukb-b-16576
2	rs7599488	rs7599488	Fluid intelligence score	0.000109999	Open GWAS ID: ukb-b-5238
2	rs7599488	rs7599488	Schizophrenia (MTAG)	2e-09	Pubmed ID: 32606422
2	rs7599488	rs10189857	Glycated haemoglobin	0.000227457	Open GWAS ID: ukb-d-30750_irnt
2	rs7599488	rs10189857	Age completed full time education	0.000269998	Open GWAS ID: ukb-b-6134
2	rs7599488	rs7599488	Qualifications: O levels/GCSEs or equivalent	0.000280001	Open GWAS ID: ukb-b-18099
2	rs7599488	rs10189857	Highest math class taken	3e-09	Pubmed ID: 30038396
2	rs7599488	rs7599488	General cognitive ability	4e-09	Pubmed ID: 29844566
2	rs7599488	rs7599488	Smoking behaviour (cigarettes smoked per day)	9e-09	Pubmed ID: 30643251
2	rs7599488	rs6545817	Lung function (FEV1/FVC)	1e-08	Pubmed ID: 30595370
2	rs7599488	rs7599488	Schizophrenia	1e-08	Pubmed ID: 35396580
2	rs7599488	rs7599488	Alcohol usually taken with meals	0.00179999	Open GWAS ID: ukb-b-16878
2	rs7599488	rs7581162	Pack years of smoking	0.00189998	Open GWAS ID: ukb-b-10831
2	rs7599488	rs7581162	Mean cell volume	0.00590895	Open GWAS ID: ieu-a-273
2	rs7599488	rs7581162	Treatment speciality of consultant (recoded): General medicine	0.00619998	Open GWAS ID: ukb-b-12646
2	rs7599488	rs7581162	Parental longevity (combined parental attained age, Martingale residuals)	0.00710003	Open GWAS ID: ebi-a-GCST006697
2	rs7599488	rs7581162	Pack years adult smoking as proportion of life span exposed to smoking	0.00819993	Open GWAS ID: ukb-b-7460
2	rs7599488	rs6545817	Forced expiratory volume in 1-second (FEV1)	0.00920005	Open GWAS ID: ukb-b-19657
2	rs7599488	rs7581162	Cognitive ability	2e-07	Pubmed ID: 29186694
2	rs7599488	rs10189857	Driving (hours per day)	2e-07	Pubmed ID: 32317632
2	rs7599488	rs7581162	Forced vital capacity (FVC)	2e-07	Open GWAS ID: ukb-b-7953
2	rs7599488	rs7599488	schizophrenia	0.0202199	Open GWAS ID: ieu-b-42
2	rs7599488	rs7581162	HbA1C	2.1e-06	Open GWAS ID: ieu-b-104
2	rs7599488	rs6545816	Age when periods started (menarche)	0.0290001	Open GWAS ID: ukb-b-3768
2	rs7599488	rs10189857	Schizophrenia vs ADHD (ordinary least squares (OLS))	0.0329997	Open GWAS ID: ebi-a-GCST90016618
2	rs7599488	rs10189857	High light scatter reticulocyte count	0.0430993	Open GWAS ID: ukb-d-30300_irnt
2	rs7599488	rs7581162	Hematocrit	0.0479999	Open GWAS ID: ebi-a-GCST90002304
2	rs7599488	rs10189857	Types of physical activity in last 4 weeks: Walking for pleasure (not as a means of transport)	0.0580003	Open GWAS ID: ukb-b-7337
2	rs7599488	rs7599488	Pack years of smoking PREVIEW ONLY	0.0608429	Open GWAS ID: ukb-a-237
2	rs7599488	rs10189857	Average weekly red wine intake	0.0729995	Open GWAS ID: ukb-b-5239
2	rs7599488	rs7581162	Hand grip strength (right)	0.0729995	Open GWAS ID: ukb-b-10215
2	rs7599488	rs7581162	Peak expiratory flow (PEF)	0.0729995	Open GWAS ID: ukb-b-12019
2	rs7599488	rs6545817	Morning/evening person (chronotype)	0.0739997	Open GWAS ID: ukb-b-4956
2	rs7599488	rs7581162	Age at first live birth	0.0779992	Open GWAS ID: ukb-b-12405
2	rs7599488	rs6731647	Cereal type: Muesli	0.0872328	Open GWAS ID: ukb-d-1468_4
2	rs7599488	rs7581162	Mean cell haemoglobin	0.0876193	Open GWAS ID: ieu-a-271
2	rs7599488	rs7581162	Average total household income before tax	8.9e-06	Open GWAS ID: ukb-b-7408
2	rs786244	rs786244	Educational attainment	6e-21	Pubmed ID: 35361970
2	rs786244	rs7575637	diastolic blood pressure	7.57879e-13	Open GWAS ID: ieu-b-39
2	rs786244	rs34372836	Ankle spacing width	4.40048e-11	Open GWAS ID: ukb-b-4080
2	rs786244	rs1006923	Pulse wave peak to peak time	6.59933e-11	Open GWAS ID: ukb-b-8778
2	rs786244	rs1006923	Pulse wave Arterial Stiffness index	7.89951e-11	Open GWAS ID: ukb-b-11971
2	rs786244	rs7575637	Educational attainment (MTAG)	4e-15	Pubmed ID: 30038396
2	rs786244	rs34372836	Coronary artery disease	3e-14	Pubmed ID: 33020668
2	rs786244	rs7575637	Educational attainment (years of education)	3e-14	Pubmed ID: 30038396
2	rs786244	rs786244	Diastolic blood pressure, automated reading	1.9002e-09	Open GWAS ID: ukb-b-7992
2	rs786244	rs2579023	Heel bone mineral density	2.09991e-08	Open GWAS ID: ebi-a-GCST006979
2	rs786244	rs2918596	Heel bone mineral density	2.09991e-08	Open GWAS ID: ebi-a-GCST006979
2	rs786244	rs786256	Heel bone mineral density	2.09991e-08	Open GWAS ID: ebi-a-GCST006979
2	rs786244	rs706627	Heel bone mineral density	2.09991e-08	Open GWAS ID: ebi-a-GCST006979
2	rs786244	rs7575637	systolic blood pressure	1.75106e-07	Open GWAS ID: ieu-b-38
2	rs786244	rs12476764	Peak expiratory flow (PEF)	3.50026e-07	Open GWAS ID: ukb-b-12019
2	rs786244	rs1006923	Arterial stiffness index	5e-12	Pubmed ID: 31235810
2	rs786244	rs7575637	Facial ageing	1.59993e-06	Open GWAS ID: ukb-b-2148
2	rs786244	rs7575637	Hair/balding pattern: Pattern 4	2.82033e-06	Open GWAS ID: ukb-a-303
2	rs786244	rs7575637	Years of schooling	2.86022e-06	Open GWAS ID: ieu-a-1239
2	rs786244	rs786272	F-strong flavour liking (derived food-liking factor)	3e-11	Pubmed ID: 35585065
2	rs786244	rs786272	Mouth/teeth dental problems: Dentures	3.31207e-06	Open GWAS ID: ukb-a-433
2	rs786244	rs786244	Systolic blood pressure	1e-10	Pubmed ID: 30595370
2	rs786244	rs786272	Hair/balding pattern: Pattern 1	1.56056e-05	Open GWAS ID: ukb-d-2395_1
2	rs786244	rs786272	F-cooking flavour liking (derived food-liking factor)	2e-10	Pubmed ID: 35585065
2	rs786244	rs1968526	Qualifications: College or University degree	3.40001e-05	Open GWAS ID: ukb-b-16489
2	rs786244	rs1006923	Arterial stiffness	4e-10	Pubmed ID: 31070453
2	rs786244	rs13009019	Anti-Mullerian hormone levels	7e-10	Pubmed ID: 35274129
2	rs786244	rs7423637	F-sharp flavour liking (derived food-liking factor)	7e-10	Pubmed ID: 35585065
2	rs786244	rs786247	Adventurousness	9e-10	Pubmed ID: 30643258
2	rs786244	rs1006923	Diastolic blood pressure automated reading	0.000141847	Open GWAS ID: ukb-a-359
2	rs786244	rs786272	F-acquired taste liking (derived food-liking factor)	7e-09	Pubmed ID: 35585065
2	rs786244	rs7575637	Non-cancer illness code, self-reported: hypertension	8.9e-08	Open GWAS ID: ukb-b-14057
2	rs786244	rs786272	Hematocrit	0.000964007	Open GWAS ID: ebi-a-GCST90002304
2	rs786244	rs7423637	Haemorrhoidal disease	1e-08	Pubmed ID: 33888516
2	rs786244	rs786244	Systolic blood pressure, automated reading	1.2e-07	Open GWAS ID: ukb-b-20175
2	rs786244	rs2252383	Illnesses of father: Heart disease	0.00137167	Open GWAS ID: ukb-a-201
2	rs786244	rs1852686	triglycerides	0.00329997	Open GWAS ID: ieu-b-111
2	rs786244	rs2252383	Peak expiratory flow	0.00376002	Open GWAS ID: ebi-a-GCST007430
2	rs786244	rs7575637	Vascular/heart problems diagnosed by doctor: High blood pressure	0.00580003	Open GWAS ID: ukb-b-14177
2	rs786244	rs35805189	Childhood sunburn occasions	6.4e-07	Open GWAS ID: ukb-b-13246
2	rs786244	rs7575637	Lung function (FEV1/FVC)	0.00824992	Open GWAS ID: ebi-a-GCST007431
2	rs786244	rs1006923	Heel Broadband ultrasound attenuation, direct entry	0.0109999	Open GWAS ID: ukb-b-15851
2	rs786244	rs786244	Risk taking	1.2e-06	Open GWAS ID: ukb-b-14147
2	rs786244	rs957293	Myocardial infarction	0.0133999	Open GWAS ID: ebi-a-GCST011365
2	rs786244	rs13009019	Hair/balding pattern: Pattern 2	0.0163301	Open GWAS ID: ukb-a-301
2	rs786244	rs35805189	Average weekly red wine intake	0.0193326	Open GWAS ID: ukb-a-26
2	rs786244	rs7604735	Diagnoses - secondary ICD10: Z95.1 Presence of aortocoronary bypass graft	0.0299999	Open GWAS ID: ukb-b-11064
2	rs786244	rs34372836	Diagnoses - secondary ICD10: Z95.1 Presence of aortocoronary bypass graft	0.0299999	Open GWAS ID: ukb-b-11064
2	rs786244	rs7575637	Variation in diet	0.0350002	Open GWAS ID: ukb-b-2909
2	rs786244	rs786244	Systolic blood pressure automated reading	0.0377859	Open GWAS ID: ukb-a-360
2	rs786244	rs10928241	Ischaemic heart disease, wide definition	0.0440677	Open GWAS ID: ukb-d-I9_IHD
2	rs786244	rs1006923	Heel bone mineral density (BMD) T-score, automated	8e-07	Open GWAS ID: ukb-b-20124
2	rs786244	rs1006923	Heel quantitative ultrasound index (QUI), direct entry	8e-07	Open GWAS ID: ukb-b-19234
2	rs786244	rs1006923	Heel bone mineral density (BMD)	0.0879995	Open GWAS ID: ukb-b-8875
3	rs11928368	rs7624108	25 hydroxyvitamin D level	0	Open GWAS ID: ieu-b-4808
3	rs11928368	rs7626594	25 hydroxyvitamin D level	0	Open GWAS ID: ieu-b-4808
3	rs11928368	rs67874563	25 hydroxyvitamin D level	0	Open GWAS ID: ieu-b-4808
3	rs11928368	rs11920184	25 hydroxyvitamin D level	0	Open GWAS ID: ieu-b-4808
3	rs11928368	rs1375559	25 hydroxyvitamin D level	0	Open GWAS ID: ieu-b-4808
3	rs11928368	rs62250755	25 hydroxyvitamin D level	0	Open GWAS ID: ieu-b-4808
3	rs11928368	rs112911909	25 hydroxyvitamin D level	0	Open GWAS ID: ieu-b-4808
3	rs11928368	rs2122236	25 hydroxyvitamin D level	0	Open GWAS ID: ieu-b-4808
3	rs11928368	rs7637879	25 hydroxyvitamin D level	0	Open GWAS ID: ieu-b-4808
3	rs11928368	rs17022886	25 hydroxyvitamin D level	0	Open GWAS ID: ieu-b-4808
3	rs11928368	rs62250724	25 hydroxyvitamin D level	0	Open GWAS ID: ieu-b-4808
3	rs11928368	rs66963835	25 hydroxyvitamin D level	0	Open GWAS ID: ieu-b-4808
3	rs11928368	rs62250759	25 hydroxyvitamin D level	0	Open GWAS ID: ieu-b-4808
3	rs11928368	rs62250717	25 hydroxyvitamin D level	0	Open GWAS ID: ieu-b-4808
3	rs11928368	rs12636904	25 hydroxyvitamin D level	0	Open GWAS ID: ieu-b-4808
3	rs11928368	rs12632140	25 hydroxyvitamin D level	0	Open GWAS ID: ieu-b-4808
3	rs11928368	rs62252460	25 hydroxyvitamin D level	0	Open GWAS ID: ieu-b-4808
3	rs11928368	rs2167048	25 hydroxyvitamin D level	0	Open GWAS ID: ieu-b-4808
3	rs11928368	rs960986	25 hydroxyvitamin D level	0	Open GWAS ID: ieu-b-4808
3	rs11928368	rs67174538	25 hydroxyvitamin D level	0	Open GWAS ID: ieu-b-4808
3	rs11928368	rs58834564	25 hydroxyvitamin D level	0	Open GWAS ID: ieu-b-4808
3	rs11928368	rs68102233	25 hydroxyvitamin D level	0	Open GWAS ID: ieu-b-4808
3	rs11928368	rs10511084	25 hydroxyvitamin D level	0	Open GWAS ID: ieu-b-4808
3	rs11928368	rs62252461	25 hydroxyvitamin D level	0	Open GWAS ID: ieu-b-4808
3	rs11928368	rs1449388	25 hydroxyvitamin D level	0	Open GWAS ID: ieu-b-4808
3	rs11928368	rs62250471	25 hydroxyvitamin D level	0	Open GWAS ID: ieu-b-4808
3	rs11928368	rs73137895	25 hydroxyvitamin D level	0	Open GWAS ID: ieu-b-4808
3	rs11928368	rs190777270	25 hydroxyvitamin D level	0	Open GWAS ID: ieu-b-4808
3	rs11928368	rs4426693	25 hydroxyvitamin D level	0	Open GWAS ID: ieu-b-4808
3	rs11928368	rs17022938	25 hydroxyvitamin D level	0	Open GWAS ID: ieu-b-4808
3	rs11928368	rs62253963	25 hydroxyvitamin D level	0	Open GWAS ID: ieu-b-4808
3	rs11928368	rs72615725	25 hydroxyvitamin D level	0	Open GWAS ID: ieu-b-4808
3	rs11928368	rs10511082	25 hydroxyvitamin D level	0	Open GWAS ID: ieu-b-4808
3	rs11928368	rs67874038	25 hydroxyvitamin D level	0	Open GWAS ID: ieu-b-4808
3	rs11928368	rs56063967	25 hydroxyvitamin D level	0	Open GWAS ID: ieu-b-4808
3	rs11928368	rs9713905	25 hydroxyvitamin D level	0	Open GWAS ID: ieu-b-4808
3	rs11928368	rs17022974	25 hydroxyvitamin D level	0	Open GWAS ID: ieu-b-4808
3	rs11928368	rs11927145	25 hydroxyvitamin D level	0	Open GWAS ID: ieu-b-4808
3	rs11928368	rs62252504	25 hydroxyvitamin D level	0	Open GWAS ID: ieu-b-4808
3	rs11928368	rs12632674	25 hydroxyvitamin D level	0	Open GWAS ID: ieu-b-4808
3	rs11928368	rs1375561	25 hydroxyvitamin D level	0	Open GWAS ID: ieu-b-4808
3	rs11928368	rs62263929	25 hydroxyvitamin D level	0	Open GWAS ID: ieu-b-4808
3	rs11928368	rs62261667	25 hydroxyvitamin D level	0	Open GWAS ID: ieu-b-4808
3	rs11928368	rs12493621	25 hydroxyvitamin D level	0	Open GWAS ID: ieu-b-4808
3	rs11928368	rs9824301	25 hydroxyvitamin D level	0	Open GWAS ID: ieu-b-4808
3	rs11928368	rs62250504	25 hydroxyvitamin D level	0	Open GWAS ID: ieu-b-4808
3	rs11928368	rs62263914	25 hydroxyvitamin D level	0	Open GWAS ID: ieu-b-4808
3	rs11928368	rs9841044	25 hydroxyvitamin D level	0	Open GWAS ID: ieu-b-4808
3	rs11928368	rs62263913	25 hydroxyvitamin D level	0	Open GWAS ID: ieu-b-4808
3	rs11928368	rs55686445	25 hydroxyvitamin D level	0	Open GWAS ID: ieu-b-4808
3	rs11928368	rs66568921	25 hydroxyvitamin D level	0	Open GWAS ID: ieu-b-4808
3	rs11928368	rs4508797	25 hydroxyvitamin D level	0	Open GWAS ID: ieu-b-4808
3	rs11928368	rs73141547	25 hydroxyvitamin D level	0	Open GWAS ID: ieu-b-4808
3	rs11928368	rs67219198	25 hydroxyvitamin D level	0	Open GWAS ID: ieu-b-4808
3	rs11928368	rs12493563	25 hydroxyvitamin D level	0	Open GWAS ID: ieu-b-4808
3	rs11928368	rs1375567	25 hydroxyvitamin D level	0	Open GWAS ID: ieu-b-4808
3	rs11928368	rs1449398	25 hydroxyvitamin D level	0	Open GWAS ID: ieu-b-4808
3	rs11928368	rs11928368	25 hydroxyvitamin D level	0	Open GWAS ID: ieu-b-4808
3	rs11928368	rs62263923	25 hydroxyvitamin D level	0	Open GWAS ID: ieu-b-4808
3	rs11928368	rs5023755	25 hydroxyvitamin D level	0	Open GWAS ID: ieu-b-4808
3	rs11928368	rs9866968	25 hydroxyvitamin D level	0	Open GWAS ID: ieu-b-4808
3	rs11928368	rs11915747	25 hydroxyvitamin D level	0	Open GWAS ID: ieu-b-4808
3	rs11928368	rs35623690	25 hydroxyvitamin D level	0	Open GWAS ID: ieu-b-4808
3	rs11928368	rs73141547	Educational attainment	1e-45	Pubmed ID: 35361970
3	rs11928368	rs66568921	Educational attainment (MTAG)	6e-39	Pubmed ID: 30038396
3	rs11928368	rs66568921	Educational attainment (years of education)	8e-34	Pubmed ID: 30038396
3	rs11928368	rs66568921	Highest math class taken (MTAG)	1e-30	Pubmed ID: 30038396
3	rs11928368	rs62263923	Smoking initiation (ever regular vs never regular) (MTAG)	9e-29	Pubmed ID: 30643251
3	rs11928368	rs9866968	Age first had sexual intercourse	6.29941e-22	Open GWAS ID: ukb-b-6591
3	rs11928368	rs1375561	body mass index	3.10027e-19	Open GWAS ID: ieu-b-40
3	rs11928368	rs9866968	Age at first sexual intercourse	3.40017e-19	Open GWAS ID: ebi-a-GCST90000047
3	rs11928368	rs62252461	Risk taking	1.69981e-18	Open GWAS ID: ukb-b-14147
3	rs11928368	rs35623690	Qualifications: College or University degree	3.90032e-18	Open GWAS ID: ukb-b-16489
3	rs11928368	rs11915747	Age of smoking initiation (MTAG)	6e-22	Pubmed ID: 30643251
3	rs11928368	rs9866968	Impedance of arm (left)	9.3994e-18	Open GWAS ID: ukb-b-19379
3	rs11928368	rs11915747	Body mass index (BMI)	8.76799e-16	Open GWAS ID: ukb-a-248
3	rs11928368	rs9866968	Impedance of arm (right)	5.30029e-15	Open GWAS ID: ukb-b-7859
3	rs11928368	rs12493563	Body mass index	9e-20	Pubmed ID: 34594039
3	rs11928368	rs12493563	Arm predicted mass (left)	1.50003e-14	Open GWAS ID: ukb-b-9093
3	rs11928368	rs12493563	Arm fat-free mass (left)	2.80027e-14	Open GWAS ID: ukb-b-19925
3	rs11928368	rs11915747	Leg fat mass (right)	1.21955e-13	Open GWAS ID: ukb-a-275
3	rs11928368	rs11915747	Leg fat mass (left)	1.39219e-13	Open GWAS ID: ukb-a-279
3	rs11928368	rs12493563	Arm predicted mass (right)	1.39991e-13	Open GWAS ID: ukb-b-16698
3	rs11928368	rs11915747	Weight	2.00817e-13	Open GWAS ID: ukb-a-249
3	rs11928368	rs2167048	Salt added to food	6.4998e-14	Open GWAS ID: ukb-b-8121
3	rs11928368	rs66568921	Years of schooling	7.49031e-13	Open GWAS ID: ieu-a-1239
3	rs11928368	rs12493563	Arm fat-free mass (right)	8.4004e-14	Open GWAS ID: ukb-b-19520
3	rs11928368	rs73141547	Highest math class taken	1e-16	Pubmed ID: 30038396
3	rs11928368	rs12493563	Impedance of whole body	2.19989e-11	Open GWAS ID: ukb-b-19921
3	rs11928368	rs12493563	Basal metabolic rate	2.60016e-11	Open GWAS ID: ukb-b-16446
3	rs11928368	rs17022886	Smoking status: Never	2.73275e-11	Open GWAS ID: ukb-d-20116_0
3	rs11928368	rs11915747	Arm fat mass (right)	6.26902e-11	Open GWAS ID: ukb-a-283
3	rs11928368	rs11915747	Arm fat mass (left)	1.1272e-11	Open GWAS ID: ukb-a-287
3	rs11928368	rs11915747	Age of smoking initiation	2e-15	Pubmed ID: 30643251
3	rs11928368	rs1375561	Cognitive performance (MTAG)	2e-15	Pubmed ID: 30038396
3	rs11928368	rs12493563	Whole body water mass	3.50026e-10	Open GWAS ID: ukb-b-14540
3	rs11928368	rs12493563	Whole body fat-free mass	9.60064e-10	Open GWAS ID: ukb-b-13354
3	rs11928368	rs11915747	Leg fat percentage (left)	1.39573e-09	Open GWAS ID: ukb-a-278
3	rs11928368	rs11915747	Self-reported math ability (MTAG)	2e-14	Pubmed ID: 30038396
3	rs11928368	rs12632140	Past tobacco smoking	2.39994e-09	Open GWAS ID: ukb-b-2134
3	rs11928368	rs11915747	Leg fat percentage (right)	2.65216e-09	Open GWAS ID: ukb-a-274
3	rs11928368	rs11915747	Waist circumference	3.57108e-09	Open GWAS ID: ukb-a-382
3	rs11928368	rs11915747	Whole body fat mass	3.66606e-09	Open GWAS ID: ukb-a-265
3	rs11928368	rs11915747	Adult body size	5e-14	Pubmed ID: 32376654
3	rs11928368	rs11915747	Hip circumference	7.85959e-09	Open GWAS ID: ukb-a-388
3	rs11928368	rs12493563	Trunk fat-free mass	1.59993e-08	Open GWAS ID: ukb-b-17409
3	rs11928368	rs11915747	Leg fat-free mass (left)	3.20479e-08	Open GWAS ID: ukb-a-280
3	rs11928368	rs11915747	Leg predicted mass (left)	3.31742e-08	Open GWAS ID: ukb-a-281
3	rs11928368	rs12493563	Trunk predicted mass	3.40017e-08	Open GWAS ID: ukb-b-9685
3	rs11928368	rs11915747	Age Of Smoking Initiation	3.83001e-08	Open GWAS ID: ieu-b-24
3	rs11928368	rs62263929	Ever smoked	4.49987e-08	Open GWAS ID: ukb-b-20261
3	rs11928368	rs62252461	Worrier / anxious feelings	2.70023e-07	Open GWAS ID: ukb-b-6519
3	rs11928368	rs62263913	smoking initiation	4.12952e-07	Open GWAS ID: ieu-b-4877
3	rs11928368	rs11915747	Trunk fat mass	4.48849e-07	Open GWAS ID: ukb-a-291
3	rs11928368	rs62250759	Self-reported risk-taking behaviour	5e-12	Pubmed ID: 29391395
3	rs11928368	rs62263923	Number of children	7.14661e-07	Open GWAS ID: ieu-b-4760
3	rs11928368	rs9866968	Serum 25-Hydroxyvitamin D levels	7.9873e-08	Open GWAS ID: ebi-a-GCST90000618
3	rs11928368	rs12493563	Leg predicted mass (right)	1.10002e-06	Open GWAS ID: ukb-b-14310
3	rs11928368	rs12493563	Leg fat-free mass (right)	1.29987e-06	Open GWAS ID: ukb-b-12828
3	rs11928368	rs12493563	Smoking behaviour (age at first cigarette)	6e-11	Pubmed ID: 30679032
3	rs11928368	rs12632674	Hand grip strength (left)	7.00003e-06	Open GWAS ID: ukb-b-7478
3	rs11928368	rs62263923	Cognitive ability, years of educational attainment or schizophrenia (pleiotropy)	9e-11	Pubmed ID: 31374203
3	rs11928368	rs11915747	Body fat percentage	1.42226e-05	Open GWAS ID: ukb-a-264
3	rs11928368	rs960986	Daytime dozing / sleeping (narcolepsy)	2.80001e-05	Open GWAS ID: ukb-b-5776
3	rs11928368	rs11915747	Arm fat percentage (right)	2.8152e-06	Open GWAS ID: ukb-a-282
3	rs11928368	rs1375561	Leisure screen time	3e-10	Pubmed ID: 36071172
3	rs11928368	rs11915747	Arm fat percentage (left)	4.39815e-05	Open GWAS ID: ukb-a-286
3	rs11928368	rs9866968	Time spent watching television (TV)	4.39997e-05	Open GWAS ID: ukb-b-5192
3	rs11928368	rs66568921	Noncognitive aspects of educational attainment	5e-10	Pubmed ID: 33414549
3	rs11928368	rs1375567	Ease of skin tanning	0.000140001	Open GWAS ID: ukb-b-533
3	rs11928368	rs35623690	Ankle spacing width	1.5e-08	Open GWAS ID: ukb-b-4080
3	rs11928368	rs62252461	Feeling worry	0.000180701	Open GWAS ID: ebi-a-GCST006950
3	rs11928368	rs73137895	Time spend outdoors in summer	0.000230001	Open GWAS ID: ukb-b-969
3	rs11928368	rs67874563	Nervous feelings	0.000420001	Open GWAS ID: ukb-b-20544
3	rs11928368	rs5023755	Self-reported math ability	6e-09	Pubmed ID: 30038396
3	rs11928368	rs9841044	Qualifications: A levels/AS levels or equivalent	0.000860003	Open GWAS ID: ukb-b-11615
3	rs11928368	rs9824301	Average weekly beer plus cider intake	1e-08	Open GWAS ID: ukb-b-5174
3	rs11928368	rs11915747	Comparative body size at age 10	0.00017846	Open GWAS ID: ukb-a-34
3	rs11928368	rs62263923	Alzheimer's disease or educational attainment (pleiotropy)	3e-08	Pubmed ID: 34743297
3	rs11928368	rs11915747	Impedance of leg (right)	0.00381294	Open GWAS ID: ukb-a-270
3	rs11928368	rs62250717	Beef/steak liking	4e-08	Pubmed ID: 35585065
3	rs11928368	rs62263923	Household income (MTAG)	4e-08	Pubmed ID: 31844048
3	rs11928368	rs11915747	Impedance of leg (left)	0.00410979	Open GWAS ID: ukb-a-271
3	rs11928368	rs11920184	Smoking status: Previous	0.00668544	Open GWAS ID: ukb-a-224
3	rs11928368	rs12632674	Hand grip strength (right)	0.00690001	Open GWAS ID: ukb-b-10215
3	rs11928368	rs62252461	Wears glasses or contact lenses	0.00830004	Open GWAS ID: ukb-b-14576
3	rs11928368	rs11915747	Trunk fat percentage	0.00906755	Open GWAS ID: ukb-a-290
3	rs11928368	rs62252461	Number of children fathered	0.0140001	Open GWAS ID: ukb-b-2227
3	rs11928368	rs9824301	Alcohol usually taken with meals	1.5e-06	Open GWAS ID: ukb-b-16878
3	rs11928368	rs12632674	Drive faster than motorway speed limit	1.5e-06	Open GWAS ID: ukb-b-4549
3	rs11928368	rs960986	Wheeze or whistling in the chest in last year	0.0179999	Open GWAS ID: ukb-b-18335
3	rs11928368	rs7637879	Feeling nervous	0.0192899	Open GWAS ID: ebi-a-GCST006948
3	rs11928368	rs11920184	Types of transport used (excluding work): Walk	0.0219999	Open GWAS ID: ukb-b-14926
3	rs11928368	rs62250759	Number of full sisters	0.0269998	Open GWAS ID: ukb-b-5593
3	rs11928368	rs11928368	Job involves mainly walking or standing	0.0359998	Open GWAS ID: ukb-b-4461
3	rs11928368	rs11915747	Age started smoking in former smokers	0.0430002	Open GWAS ID: ukb-b-2047
3	rs11928368	rs7637879	Worry	0.0662903	Open GWAS ID: ebi-a-GCST006478
3	rs11928368	rs12493621	Ankle spacing width (right)	0.0779992	Open GWAS ID: ukb-b-8607
3	rs2567651	rs55975662	Educational attainment	1e-24	Pubmed ID: 35361970
3	rs2567651	rs2567657	Insomnia	1e-09	Pubmed ID: 35835914
3	rs2567651	rs2718794	Qualifications: College or University degree	0.000140001	Open GWAS ID: ukb-b-16489
3	rs2567651	rs2718794	Years of schooling	0.000596005	Open GWAS ID: ieu-a-1239
3	rs2567651	rs3849428	Time spend outdoors in summer	1e-08	Open GWAS ID: ukb-b-969
3	rs2567651	rs2216428	Qualifications: None of the above	0.0396543	Open GWAS ID: ukb-a-398
3	rs2567651	rs2216428	General cognitive ability	8e-07	Pubmed ID: 29844566
3	rs2567651	rs62289640	Age at first sexual intercourse	0.0860003	Open GWAS ID: ebi-a-GCST90000046
3	rs4588369	rs4588370	ENSG00000198919	3.10099e-25	Open GWAS ID: eqtl-a-ENSG00000198919
3	rs4588369	rs60785803	Educational attainment (MTAG)	4e-22	Pubmed ID: 30038396
3	rs4588369	rs2290601	Educational attainment (years of education)	4e-19	Pubmed ID: 30038396
3	rs4588369	rs7636718	ENSG00000163507	2.34045e-11	Open GWAS ID: eqtl-a-ENSG00000163507
3	rs4588369	rs2290601	Years of schooling	1.85994e-07	Open GWAS ID: ieu-a-1239
3	rs4588369	rs4855560	Age at first sexual intercourse	5.10035e-06	Open GWAS ID: ebi-a-GCST90000047
3	rs4588369	rs4855561	Age first had sexual intercourse	1.89998e-05	Open GWAS ID: ukb-b-6591
3	rs4588369	rs7636575	Age first had sexual intercourse	1.89998e-05	Open GWAS ID: ukb-b-6591
3	rs4588369	rs4855560	Age first had sexual intercourse	1.89998e-05	Open GWAS ID: ukb-b-6591
3	rs4588369	rs75064307	Intelligence (MTAG)	1e-08	Pubmed ID: 29326435
3	rs4588369	rs74660263	ENSG00000196776	0.00645194	Open GWAS ID: eqtl-a-ENSG00000196776
3	rs4588369	rs111608385	Cognitive performance	0.00698007	Open GWAS ID: ebi-a-GCST006572
3	rs4588369	rs7636575	ENSG00000163519	0.0010584	Open GWAS ID: eqtl-a-ENSG00000163519
3	rs4588369	rs111608385	Fluid intelligence score	0.0280001	Open GWAS ID: ukb-b-5238
3	rs4588369	rs111608385	Intelligence	0.0382798	Open GWAS ID: ebi-a-GCST006250
3	rs4588369	rs2290601	Qualifications: College or University degree	0.0549997	Open GWAS ID: ukb-b-16489
3	rs60307735	rs10510388	Highest math class taken (MTAG)	2e-17	Pubmed ID: 30038396
3	rs60307735	rs17048855	Educational attainment (MTAG)	3e-17	Pubmed ID: 30038396
3	rs60307735	rs60307735	Educational attainment	7e-17	Pubmed ID: 35361970
3	rs60307735	rs17048855	Cognitive performance (MTAG)	1e-14	Pubmed ID: 30038396
3	rs60307735	rs17048855	Educational attainment (years of education)	3e-13	Pubmed ID: 30038396
3	rs60307735	rs17048879	Self-reported math ability (MTAG)	4e-13	Pubmed ID: 30038396
3	rs60307735	rs17048855	Years of schooling	3.26964e-06	Open GWAS ID: ieu-a-1239
3	rs60307735	rs12634983	Qualifications: None of the above	1.6e-08	Open GWAS ID: ukb-b-17729
3	rs60307735	rs12635303	Cognitive performance	2e-09	Pubmed ID: 30038396
3	rs60307735	rs12635303	Cognitive aspects of educational attainment	3e-09	Pubmed ID: 33414549
3	rs60307735	rs17048879	Highest math class taken	2e-08	Pubmed ID: 30038396
3	rs60307735	rs17048855	Spherical power (left)	1.7e-06	Open GWAS ID: ukb-b-7500
3	rs60307735	rs60368176	Spherical power (right)	0.0649995	Open GWAS ID: ukb-b-19994
3	rs60307735	rs60307735	Qualifications: A levels/AS levels or equivalent	0.0980009	Open GWAS ID: ukb-b-11615
3	rs6446187	rs7634902	25 hydroxyvitamin D level	0	Open GWAS ID: ieu-b-4808
3	rs6446187	rs9873183	25 hydroxyvitamin D level	0	Open GWAS ID: ieu-b-4808
3	rs6446187	rs3749241	25 hydroxyvitamin D level	0	Open GWAS ID: ieu-b-4808
3	rs6446187	rs11709680	25 hydroxyvitamin D level	0	Open GWAS ID: ieu-b-4808
3	rs6446187	rs4855841	25 hydroxyvitamin D level	0	Open GWAS ID: ieu-b-4808
3	rs6446187	rs4855862	25 hydroxyvitamin D level	0	Open GWAS ID: ieu-b-4808
3	rs6446187	rs3749240	25 hydroxyvitamin D level	0	Open GWAS ID: ieu-b-4808
3	rs6446187	rs6785549	25 hydroxyvitamin D level	0	Open GWAS ID: ieu-b-4808
3	rs6446187	rs3811696	25 hydroxyvitamin D level	0	Open GWAS ID: ieu-b-4808
3	rs6446187	rs3811695	25 hydroxyvitamin D level	0	Open GWAS ID: ieu-b-4808
3	rs6446187	rs1049256	25 hydroxyvitamin D level	0	Open GWAS ID: ieu-b-4808
3	rs6446187	rs7649348	25 hydroxyvitamin D level	0	Open GWAS ID: ieu-b-4808
3	rs6446187	rs7618519	25 hydroxyvitamin D level	0	Open GWAS ID: ieu-b-4808
3	rs6446187	rs11716575	25 hydroxyvitamin D level	0	Open GWAS ID: ieu-b-4808
3	rs6446187	rs11130219	25 hydroxyvitamin D level	0	Open GWAS ID: ieu-b-4808
3	rs6446187	rs7618501	25 hydroxyvitamin D level	0	Open GWAS ID: ieu-b-4808
3	rs6446187	rs4855867	25 hydroxyvitamin D level	0	Open GWAS ID: ieu-b-4808
3	rs6446187	rs12381242	25 hydroxyvitamin D level	0	Open GWAS ID: ieu-b-4808
3	rs6446187	rs11130218	25 hydroxyvitamin D level	0	Open GWAS ID: ieu-b-4808
3	rs6446187	rs34614773	25 hydroxyvitamin D level	0	Open GWAS ID: ieu-b-4808
3	rs6446187	rs4855850	25 hydroxyvitamin D level	0	Open GWAS ID: ieu-b-4808
3	rs6446187	rs9876508	25 hydroxyvitamin D level	0	Open GWAS ID: ieu-b-4808
3	rs6446187	rs7374277	25 hydroxyvitamin D level	0	Open GWAS ID: ieu-b-4808
3	rs6446187	rs7374183	25 hydroxyvitamin D level	0	Open GWAS ID: ieu-b-4808
3	rs6446187	rs9853458	25 hydroxyvitamin D level	0	Open GWAS ID: ieu-b-4808
3	rs6446187	rs7429353	25 hydroxyvitamin D level	0	Open GWAS ID: ieu-b-4808
3	rs6446187	rs9872864	25 hydroxyvitamin D level	0	Open GWAS ID: ieu-b-4808
3	rs6446187	rs9815766	25 hydroxyvitamin D level	0	Open GWAS ID: ieu-b-4808
3	rs6446187	rs7426497	25 hydroxyvitamin D level	0	Open GWAS ID: ieu-b-4808
3	rs6446187	rs7372730	25 hydroxyvitamin D level	0	Open GWAS ID: ieu-b-4808
3	rs6446187	rs9855505	25 hydroxyvitamin D level	0	Open GWAS ID: ieu-b-4808
3	rs6446187	rs35261599	25 hydroxyvitamin D level	0	Open GWAS ID: ieu-b-4808
3	rs6446187	rs9882639	25 hydroxyvitamin D level	0	Open GWAS ID: ieu-b-4808
3	rs6446187	rs9865480	25 hydroxyvitamin D level	0	Open GWAS ID: ieu-b-4808
3	rs6446187	rs7372966	25 hydroxyvitamin D level	0	Open GWAS ID: ieu-b-4808
3	rs6446187	rs7372725	25 hydroxyvitamin D level	0	Open GWAS ID: ieu-b-4808
3	rs6446187	rs7634886	25 hydroxyvitamin D level	0	Open GWAS ID: ieu-b-4808
3	rs6446187	rs60205400	25 hydroxyvitamin D level	0	Open GWAS ID: ieu-b-4808
3	rs6446187	rs6809431	25 hydroxyvitamin D level	0	Open GWAS ID: ieu-b-4808
3	rs6446187	rs9859153	25 hydroxyvitamin D level	0	Open GWAS ID: ieu-b-4808
3	rs6446187	rs11130221	25 hydroxyvitamin D level	0	Open GWAS ID: ieu-b-4808
3	rs6446187	rs57648519	25 hydroxyvitamin D level	0	Open GWAS ID: ieu-b-4808
3	rs6446187	rs7431106	25 hydroxyvitamin D level	0	Open GWAS ID: ieu-b-4808
3	rs6446187	rs9814765	25 hydroxyvitamin D level	0	Open GWAS ID: ieu-b-4808
3	rs6446187	rs2234391	25 hydroxyvitamin D level	0	Open GWAS ID: ieu-b-4808
3	rs6446187	rs3819325	25 hydroxyvitamin D level	0	Open GWAS ID: ieu-b-4808
3	rs6446187	rs6802890	25 hydroxyvitamin D level	0	Open GWAS ID: ieu-b-4808
3	rs6446187	rs6446295	25 hydroxyvitamin D level	0	Open GWAS ID: ieu-b-4808
3	rs6446187	rs6766836	25 hydroxyvitamin D level	0	Open GWAS ID: ieu-b-4808
3	rs6446187	rs34451146	25 hydroxyvitamin D level	0	Open GWAS ID: ieu-b-4808
3	rs6446187	rs13063621	25 hydroxyvitamin D level	0	Open GWAS ID: ieu-b-4808
3	rs6446187	rs6775384	25 hydroxyvitamin D level	0	Open GWAS ID: ieu-b-4808
3	rs6446187	rs10865958	25 hydroxyvitamin D level	0	Open GWAS ID: ieu-b-4808
3	rs6446187	rs13085679	25 hydroxyvitamin D level	0	Open GWAS ID: ieu-b-4808
3	rs6446187	rs695238	25 hydroxyvitamin D level	0	Open GWAS ID: ieu-b-4808
3	rs6446187	rs3796386	25 hydroxyvitamin D level	0	Open GWAS ID: ieu-b-4808
3	rs6446187	rs952594	25 hydroxyvitamin D level	0	Open GWAS ID: ieu-b-4808
3	rs6446187	rs34654589	25 hydroxyvitamin D level	0	Open GWAS ID: ieu-b-4808
3	rs6446187	rs1128535	25 hydroxyvitamin D level	0	Open GWAS ID: ieu-b-4808
3	rs6446187	rs7645061	25 hydroxyvitamin D level	0	Open GWAS ID: ieu-b-4808
3	rs6446187	rs2352974	25 hydroxyvitamin D level	0	Open GWAS ID: ieu-b-4808
3	rs6446187	rs7648987	25 hydroxyvitamin D level	0	Open GWAS ID: ieu-b-4808
3	rs6446187	rs2246832	25 hydroxyvitamin D level	0	Open GWAS ID: ieu-b-4808
3	rs6446187	rs2883059	25 hydroxyvitamin D level	0	Open GWAS ID: ieu-b-4808
3	rs6446187	rs55692411	25 hydroxyvitamin D level	0	Open GWAS ID: ieu-b-4808
3	rs6446187	rs2271960	25 hydroxyvitamin D level	0	Open GWAS ID: ieu-b-4808
3	rs6446187	rs11130222	25 hydroxyvitamin D level	0	Open GWAS ID: ieu-b-4808
3	rs6446187	rs11130218	ENSG00000004534	1.1289e-295	Open GWAS ID: eqtl-a-ENSG00000004534
3	rs6446187	rs11130219	ENSG00000004534	1.1289e-295	Open GWAS ID: eqtl-a-ENSG00000004534
3	rs6446187	rs34614773	ENSG00000004534	1.1289e-295	Open GWAS ID: eqtl-a-ENSG00000004534
3	rs6446187	rs7618501	ENSG00000004534	1.1289e-295	Open GWAS ID: eqtl-a-ENSG00000004534
3	rs6446187	rs9873183	ENSG00000004534	1.1289e-295	Open GWAS ID: eqtl-a-ENSG00000004534
3	rs6446187	rs4855850	ENSG00000004534	1.1289e-295	Open GWAS ID: eqtl-a-ENSG00000004534
3	rs6446187	rs4855867	ENSG00000004534	1.1289e-295	Open GWAS ID: eqtl-a-ENSG00000004534
3	rs6446187	rs4855862	ENSG00000004534	1.1289e-295	Open GWAS ID: eqtl-a-ENSG00000004534
3	rs6446187	rs7649348	ENSG00000004534	1.1289e-295	Open GWAS ID: eqtl-a-ENSG00000004534
3	rs6446187	rs1049256	ENSG00000004534	1.1289e-295	Open GWAS ID: eqtl-a-ENSG00000004534
3	rs6446187	rs3749241	ENSG00000004534	1.1289e-295	Open GWAS ID: eqtl-a-ENSG00000004534
3	rs6446187	rs3749240	ENSG00000004534	1.1289e-295	Open GWAS ID: eqtl-a-ENSG00000004534
3	rs6446187	rs7618519	ENSG00000004534	1.1289e-295	Open GWAS ID: eqtl-a-ENSG00000004534
3	rs6446187	rs6785549	ENSG00000004534	1.1289e-295	Open GWAS ID: eqtl-a-ENSG00000004534
3	rs6446187	rs11716575	ENSG00000004534	1.1289e-295	Open GWAS ID: eqtl-a-ENSG00000004534
3	rs6446187	rs3811695	ENSG00000004534	1.1289e-295	Open GWAS ID: eqtl-a-ENSG00000004534
3	rs6446187	rs7634902	ENSG00000004534	1.1289e-295	Open GWAS ID: eqtl-a-ENSG00000004534
3	rs6446187	rs1491986	ENSG00000004534	1.1289e-295	Open GWAS ID: eqtl-a-ENSG00000004534
3	rs6446187	rs11709680	ENSG00000004534	1.1289e-295	Open GWAS ID: eqtl-a-ENSG00000004534
3	rs6446187	rs4855841	ENSG00000004534	1.1289e-295	Open GWAS ID: eqtl-a-ENSG00000004534
3	rs6446187	rs12381242	ENSG00000004534	1.1289e-295	Open GWAS ID: eqtl-a-ENSG00000004534
3	rs6446187	rs3811696	ENSG00000004534	1.1289e-295	Open GWAS ID: eqtl-a-ENSG00000004534
3	rs6446187	rs9876508	ENSG00000004534	1.1289e-295	Open GWAS ID: eqtl-a-ENSG00000004534
3	rs6446187	rs7429353	ENSG00000004534	1.1289e-295	Open GWAS ID: eqtl-a-ENSG00000004534
3	rs6446187	rs12490656	ENSG00000004534	1.1289e-295	Open GWAS ID: eqtl-a-ENSG00000004534
3	rs6446187	rs7372725	ENSG00000004534	1.1289e-295	Open GWAS ID: eqtl-a-ENSG00000004534
3	rs6446187	rs7374277	ENSG00000004534	1.1289e-295	Open GWAS ID: eqtl-a-ENSG00000004534
3	rs6446187	rs7372730	ENSG00000004534	1.1289e-295	Open GWAS ID: eqtl-a-ENSG00000004534
3	rs6446187	rs9882639	ENSG00000004534	1.1289e-295	Open GWAS ID: eqtl-a-ENSG00000004534
3	rs6446187	rs7426497	ENSG00000004534	1.1289e-295	Open GWAS ID: eqtl-a-ENSG00000004534
3	rs6446187	rs9855505	ENSG00000004534	1.1289e-295	Open GWAS ID: eqtl-a-ENSG00000004534
3	rs6446187	rs35261599	ENSG00000004534	1.1289e-295	Open GWAS ID: eqtl-a-ENSG00000004534
3	rs6446187	rs9853458	ENSG00000004534	1.1289e-295	Open GWAS ID: eqtl-a-ENSG00000004534
3	rs6446187	rs9872864	ENSG00000004534	1.1289e-295	Open GWAS ID: eqtl-a-ENSG00000004534
3	rs6446187	rs7374183	ENSG00000004534	1.1289e-295	Open GWAS ID: eqtl-a-ENSG00000004534
3	rs6446187	rs9815766	ENSG00000004534	1.1289e-295	Open GWAS ID: eqtl-a-ENSG00000004534
3	rs6446187	rs7372966	ENSG00000004534	1.1289e-295	Open GWAS ID: eqtl-a-ENSG00000004534
3	rs6446187	rs9865480	ENSG00000004534	1.1289e-295	Open GWAS ID: eqtl-a-ENSG00000004534
3	rs6446187	rs7634886	ENSG00000004534	1.1289e-295	Open GWAS ID: eqtl-a-ENSG00000004534
3	rs6446187	rs6809431	ENSG00000004534	1.1289e-295	Open GWAS ID: eqtl-a-ENSG00000004534
3	rs6446187	rs6446295	ENSG00000004534	1.1289e-295	Open GWAS ID: eqtl-a-ENSG00000004534
3	rs6446187	rs6766836	ENSG00000004534	1.1289e-295	Open GWAS ID: eqtl-a-ENSG00000004534
3	rs6446187	rs9814765	ENSG00000004534	1.1289e-295	Open GWAS ID: eqtl-a-ENSG00000004534
3	rs6446187	rs13063621	ENSG00000004534	1.1289e-295	Open GWAS ID: eqtl-a-ENSG00000004534
3	rs6446187	rs10865958	ENSG00000004534	1.1289e-295	Open GWAS ID: eqtl-a-ENSG00000004534
3	rs6446187	rs7431106	ENSG00000004534	1.1289e-295	Open GWAS ID: eqtl-a-ENSG00000004534
3	rs6446187	rs34451146	ENSG00000004534	1.1289e-295	Open GWAS ID: eqtl-a-ENSG00000004534
3	rs6446187	rs3819325	ENSG00000004534	1.1289e-295	Open GWAS ID: eqtl-a-ENSG00000004534
3	rs6446187	rs6775384	ENSG00000004534	1.1289e-295	Open GWAS ID: eqtl-a-ENSG00000004534
3	rs6446187	rs11130221	ENSG00000004534	1.1289e-295	Open GWAS ID: eqtl-a-ENSG00000004534
3	rs6446187	rs9871654	ENSG00000004534	1.1289e-295	Open GWAS ID: eqtl-a-ENSG00000004534
3	rs6446187	rs6802890	ENSG00000004534	1.1289e-295	Open GWAS ID: eqtl-a-ENSG00000004534
3	rs6446187	rs60205400	ENSG00000004534	1.1289e-295	Open GWAS ID: eqtl-a-ENSG00000004534
3	rs6446187	rs9859153	ENSG00000004534	1.1289e-295	Open GWAS ID: eqtl-a-ENSG00000004534
3	rs6446187	rs57648519	ENSG00000004534	1.1289e-295	Open GWAS ID: eqtl-a-ENSG00000004534
3	rs6446187	rs2234391	ENSG00000004534	1.1289e-295	Open GWAS ID: eqtl-a-ENSG00000004534
3	rs6446187	rs7648987	ENSG00000004534	1.1289e-295	Open GWAS ID: eqtl-a-ENSG00000004534
3	rs6446187	rs2247036	ENSG00000004534	1.1289e-295	Open GWAS ID: eqtl-a-ENSG00000004534
3	rs6446187	rs2777888	ENSG00000004534	1.1289e-295	Open GWAS ID: eqtl-a-ENSG00000004534
3	rs6446187	rs9821675	ENSG00000004534	1.1289e-295	Open GWAS ID: eqtl-a-ENSG00000004534
3	rs6446187	rs11712056	ENSG00000004534	1.1289e-295	Open GWAS ID: eqtl-a-ENSG00000004534
3	rs6446187	rs2246832	ENSG00000004534	1.1289e-295	Open GWAS ID: eqtl-a-ENSG00000004534
3	rs6446187	rs2681781	ENSG00000004534	1.1289e-295	Open GWAS ID: eqtl-a-ENSG00000004534
3	rs6446187	rs11130222	ENSG00000004534	1.1289e-295	Open GWAS ID: eqtl-a-ENSG00000004534
3	rs6446187	rs7645061	ENSG00000004534	1.1289e-295	Open GWAS ID: eqtl-a-ENSG00000004534
3	rs6446187	rs695238	ENSG00000004534	1.1289e-295	Open GWAS ID: eqtl-a-ENSG00000004534
3	rs6446187	rs6446187	ENSG00000004534	1.1289e-295	Open GWAS ID: eqtl-a-ENSG00000004534
3	rs6446187	rs55692411	ENSG00000004534	1.1289e-295	Open GWAS ID: eqtl-a-ENSG00000004534
3	rs6446187	rs1128535	ENSG00000004534	1.1289e-295	Open GWAS ID: eqtl-a-ENSG00000004534
3	rs6446187	rs952594	ENSG00000004534	1.1289e-295	Open GWAS ID: eqtl-a-ENSG00000004534
3	rs6446187	rs34654589	ENSG00000004534	1.1289e-295	Open GWAS ID: eqtl-a-ENSG00000004534
3	rs6446187	rs2352974	ENSG00000004534	1.1289e-295	Open GWAS ID: eqtl-a-ENSG00000004534
3	rs6446187	rs9862795	ENSG00000004534	1.1289e-295	Open GWAS ID: eqtl-a-ENSG00000004534
3	rs6446187	rs2681780	ENSG00000004534	1.1289e-295	Open GWAS ID: eqtl-a-ENSG00000004534
3	rs6446187	rs3796386	ENSG00000004534	1.1289e-295	Open GWAS ID: eqtl-a-ENSG00000004534
3	rs6446187	rs2883059	ENSG00000004534	1.1289e-295	Open GWAS ID: eqtl-a-ENSG00000004534
3	rs6446187	rs13085679	ENSG00000004534	1.1289e-295	Open GWAS ID: eqtl-a-ENSG00000004534
3	rs6446187	rs2271960	ENSG00000004534	1.1289e-295	Open GWAS ID: eqtl-a-ENSG00000004534
3	rs6446187	rs2271961	ENSG00000004534	1.1289e-295	Open GWAS ID: eqtl-a-ENSG00000004534
3	rs6446187	rs1317154	ENSG00000004534	1.1289e-295	Open GWAS ID: eqtl-a-ENSG00000004534
3	rs6446187	rs1062633	ENSG00000004534	1.1289e-295	Open GWAS ID: eqtl-a-ENSG00000004534
[truncated: 21,425 more rows]
