# Supplementary material for: Polygenic prediction of occupational status GWAS elucidates genetic and environmental interplay in intergenerational transmission, careers and health in UK Biobank
Source: Nat Hum Behav. 2024 Dec 23;9(2):391–405. doi: 10.1038/s41562-024-02076-3 (PMC11860221; doi:10.1038/s41562-024-02076-3)
Supplement: Supplementary file 5 — LD score-based SNP-heritability estimates (95% CI). [file 41562_2024_2076_MOESM5_ESM.xlsx]

## Sheet: Figure 1
LD score-based SNP-heritability estimates (95% CI)
	SNP-h2	Lower CI	Upper CI
CAMSIS	0.146	0.133	0.158
SIOPS	0.105	0.095	0.115
ISEI	0.109	0.097	0.119
Years of Education	0.153	0.138	0.166
Household Income	0.092	0.083	0.1
