# Supplementary material for: Polygenic prediction of occupational status GWAS elucidates genetic and environmental interplay in intergenerational transmission, careers and health in UK Biobank
Source: Nat Hum Behav. 2024 Dec 23;9(2):391–405. doi: 10.1038/s41562-024-02076-3 (PMC11860221; doi:10.1038/s41562-024-02076-3)
Supplement: Supplementary file 6 — Out-of-sample polygenic prediction performance within UK Biobank and NCDS. Incremental R2 compared to a baseline model consisting of 10 principal components, sex and age. Bars denote 95% confidence intervals. [file 41562_2024_2076_MOESM6_ESM.xlsx]

## Sheet: Figure 4
Out of sample polygenic prediction performance within UK Biobank and NCDS. Incremental R-sq. compared to a baseline model consisting of 10 principal components, sex, and age. Bars denote 95% confidence intervals.
	NCDS			UKB
	PRSice2			PRSice2
	Incremental R-sq.	Lower CI	Upper CI	Incremental R-sq.	Lower CI	Upper CI
CAMSIS	0.04	0.035	0.045	0.047	0.042	0.051
ISEI	0.023	0.019	0.027	0.027	0.023	0.031
SIOPS	0.023	0.019	0.027	0.027	0.023	0.031
	SBayesR			SBayesR
	Incremental R-sq.	Lower CI	Upper CI	Incremental R-sq.	Lower CI	Upper CI
CAMSIS	0.06	0.054	0.066	0.058	0.053	0.063
ISEI	0.036	0.032	0.041	0.036	0.032	0.041
SIOPS	0.033	0.029	0.037	0.034	0.03	0.039
	MTAG+SBayesR			MTAG+SBayesR
	Incremental R-sq.	Lower CI	Upper CI	Incremental R-sq.	Lower CI	Upper CI
CAMSIS	0.097	0.09	0.104	0.074	0.068	0.08
ISEI	0.065	0.059	0.071	0.054	0.049	0.059
SIOPS	0.067	0.061	0.073	0.053	0.048	0.058
